# Supplementary material for: BaRTv1.0: an improved barley reference transcript dataset to determine accurate changes in the barley transcriptome using RNA-seq
Source: BMC Genomics. 2019 Dec 11;20:968. doi: 10.1186/s12864-019-6243-7 (PMC6907147; doi:10.1186/s12864-019-6243-7)
Supplement: Supplementary file 1 — Additional file 1: Table S1. RNA-seq datasets from both public databases and in house unpublished data. Table S2. StringTie Parameters used in the different assemblies (sorted by transcript number). Table S3. Mean proportions of alternatively spliced products by HR-RT-PCR analyisis. Table S4. Correlation of HR RT-PCR data with BaRTv1.0, BaRTv1.0- QUASI and HORVU transcripts. Table S5. Splice Junctions and intron lengths. Table S6. Differentially expressed gene clusters and differential transcript usage gene clusters. Table S7. Pairwise significant changes in alternatively spliced transcripts detected by HR RT-PCR between different organs. [file 12864_2019_6243_MOESM1_ESM.xlsx]

## Sheet: Supplementary Table S1
	Supplementary Table S1| RNA-seq datasets from both public databases and in house unpublished data
	Dataset name	Data link	SRA/ENA BioProject	Project description	Year	Biological conditions	# Total samples	# Replicates	NGS technology	Read length	# Reads (millions)	Cultivar	Tissue
	Salt Stress	https://www.ncbi.nlm.nih.gov/Traces/study/?acc=ERP015182	PRJEB13621	A study of transcriptome response to salt treatment across three zones of the root in a barley landrace and malting cultivar.	2017	48	192	4	Illumina HiSeq 2000	2*100	2960.59	Sahara, Clipper	Root
	Cold Stress	https://www.ncbi.nlm.nih.gov/Traces/study/?acc=ERP020203	PRJEB18276	Transcriptional responses to cold in five Pooideae species.	2016	5	10	2,3	Illumina HiSeq 2000	2*(100-126)	359.907	Igri	Leaf
	Heat Stress	https://www.ncbi.nlm.nih.gov/Traces/study/?acc=SRP075978	PRJNA324116	Heat Stress Affects Pi-related Genes Expression and Inorganic Phosphate Deposition/Accumulation in Barley.	2017	5	10	2,3	Illumina HiSeq 2000	2*100	475.492	Rolap, Black Hulless	Shoot, root
	Drought Stress	https://www.ncbi.nlm.nih.gov/Traces/study/?acc=ERP014029	PRJEB12540	RNAseq transcriptome assembly and expression profiling of a drought-control experiment with barley cultivar Scarlett and Spanish landrace SBCC073	2016	11	28	2,3	Illumina HiSeq 2000	2*101	2365.64	Scarlett, Spanish landrace	Leaves, flowers
	Photoperiod response	https://www.ncbi.nlm.nih.gov/Traces/study/?acc=ERP009781	PRJEB8748	Expression profiling of developing barley main shoot apices and leaves during the vegetative phase and early inflorescence development in response to the photoperiod and natural allelic variation at Ppd-H1	2015	16	47	2,3	Illumina HiSeq 2000	1*100	672.464	Scarlett, wild barley	Shoot apices, leaves in vegetative and early inflorescence
	Alternative Splicing	https://www.ncbi.nlm.nih.gov/Traces/study/?acc=SRP055128	PRJNA275710	Involvement of Alternative Splicing in Barley Seed Germination	2016	2	8	4	Illumina HiSeq 2000	2*90	311.959	Baudin, Stirling, Harrington, Bass	Embryos
	Developmental stages*	https://www.ncbi.nlm.nih.gov/Traces/study/?acc=ERP015986	PRJEB14349	RNA-Seq of 16 developmental stages of barley (Morex cultivar)	2017	16	48	3	Illumina HiSeq 2000	2*101	3897.73	Morex	16 developmental stages/tissues
	Cold Stress II	http://www.ebi.ac.uk/ena/data/view/PRJEB32063	PRJEB32063	Utilisation of RNA-Seq to measure quantitative changes in alternative splicing in barley.	2015	5	15	3	Illumina HiSeq 2000	2*101	561.185	Morex	Embryos
	vrs3-vrs5 row-type gene	https://www.ncbi.nlm.nih.gov/Traces/study/?acc=ERP021227	PRJEB19243	Barley SIX-ROWED SPIKE3 encodes a putative Jumonji C-type H3K9me2/me3 demethylase that represses lateral spikelet fertility	2017	8	32	4	Illumina HiSeq 2500	2*150	2810.46	Bowman	Inflorescence
	Golden Promise Meiosis	https://dataview.ncbi.nlm.nih.gov/object/PRJNA558196?reviewer=nv2m0mgpts3v75pepil8vvee9f	PRJNA558196	Barley anthers and meiocytes different stages from pre meiosis to tetrad	2017	6	18	3	Illumina NextSeq	2*(35-76)	2144.49	Golden Promise	Anthers and meiocytes
	Internode samples	http://www.ebi.ac.uk/ena/data/view/PRJEB33952	PRJEB33952	Internode	2012	1	384	1, 2, 4	Illumina HiSeq 2000	1*100	2791.21	144 cultivars	Internode
								Total number of reads (before quality control)			19351.1
	*Develpmental stages dataset
	NOD1) dataset was overrepresented with respect to read numbers due to a repeat run being necessary. This dataset was therefore subampled to 60 million reads. The two technical replicates of this dataset were merged (96 initial samples), thus the final number of samples obtained is 48.

## Sheet: Supplementary Table S2
Supplementary Table S2| StringTie Parameters used in the different assemblies (sorted by transcript number)
						StringTie	StringTie	StringTie	StringTie-Merge	StringTie-Merge	StringTie-Merge	StringTie-Merge	Splice Junctions dataset
# Assembly	StringTie coverage (-c)	StringTie-merge coverage (-c)	StringTie Isofrom-fraction (-f)	StringTie genes gap (-g)	StringTie-merge transcripts gap (-g)	g= ( genes gap)	c= (coverage)	f= (isoform-fraction)	f= (isoform-fraction)	T= (min transc. TPM)	c= (coverage)	g= ( transcripts gap)	# Splice Junctions used as StringTie input	# Genes	# Transcripts	# HR-RTPCR Product lengths	# Correlation HR-RTPCR vs Transcriptome	# Complete (>=90% identity and coverage) HarunaNijo flcDNAs recovered (x1000)	Transcripts average length (bps)
1	2.5	2.5	0.01	50	250	50	2.5	0.1	0.01	1	0	250	206688	60599	91041	189	0.664	14.9112	4163.04
2	2.5	2.5	0.01	50	250	50	2.5	0.1	0.01	1	0	250	323619	60669	94793	190	0.67	14.9293	4262.53
3	2.5	2.5	0.01	500	250	500	2.5	0.01	0.01	1	0	250	323619	56724	96041	191	0.442	12.1545	5630.71
4	2.5	2.5	0.01	50	250	50	2.5	0.1	0.01	1	2.5	250	1088440	61492	97808	189	0.69	14.9497	4349.99	Default assembly
5	2.5	2.5	0.01	100	250	100	2.5	0.05	0.01	1	0	250	323619	67032	103920	192	0.67	15.2283	4328.43
6	2	2	0.01	300	250	300	2	0.01	0.01	1	0	250	323619	62339	104146	195	0.556	15.3393	5148.6
7	2.5	2.5	0.01	100	250	100	2.5	0.01	0.01	1	0	250	323619	66582	104746	193	0.678	15.2464	4474.7
8	2.5	2.5	0.01	50	250	50	2.5	0.01	0.01	1	0	250	323619	69293	107603	192	0.687	15.1966	4224.33
9	1	1	0.01	50	250	50	1	0.01	0.01	1	0	250	323619	67819	110511	201	0.694	15.1739	4456.26
10	1	1	0.01	100	250	100	1	0.01	0.01	1	0	250	206688	78829	126868	203	0.651	15.3279	4259.35
11	1	1	0.01	300	250	300	1	0.01	0.01	1	0	250	323619	72478	128347	198	0.594	15.3914	5001.92
12	1	1	0.01	50	250	50	1	0.01	0.01	1	0	250	323619	77343	130222	201	0.714	15.2419	4269.41
13	1	1	0.01	10	250	10	1	0.01	0.01	1	0	250	323619	80854	136600	201	0.769	15.2826	4002.29
14	1	1	0.01	50	250	50	1	0.01	0.01	1	0	250	323619	80185	137698	200	0.698	15.192	4217.5
15	0.7	0.7	0.01	300	250	300	0.7	0.001	0.01	1	0	250	323619	76232	138112	198	0.589	15.4163	5011.65
16	1	1	0.01	50	250	50	1	0.01	0.01	1	0	250	323,619*	82725	140475	200	0.681	15.2169	4175.15
17	2.5	2.5	0	50	500	50	2.5	0	0	0.1	4	500	206688	62958	143062	217	0.764	15.427	5438.89
18	0.7	0.7	0.01	100	250	100	0.7	0.001	0.01	1	0	250	323619	82068	144887	199	0.601	15.2894	4421.56
19	2.5	2.5	0	50	700	50	2.5	0	0	0.1	3	700	206688	64135	152235	219	0.795	15.447	5506.5
20	2.5	2.5	0	50	250	50	2.5	0	0	0.1	5	250	323619	62789	153514	215	0.759	15.466	5463
21	2.5	2.5	0	50	300	50	2.5	0	0	0.1	3	300	206688	66881	155048	219	0.793	15.478	5410.21
22	2.5	2.5	0	50	700	50	2.5	0	0	0.1	4	700	323619	62102	158997	220	0.798	15.49	5556.24
23	2.5	2.5	0	50	500	50	2.5	0	0	0.1	4	500	323619	63021	159942	220	0.793	15.505	5524.41
24	2.5	2.5	0	50	250	50	2.5	0	0	0.1	2.5	250	206688	69197	163166	219	0.793	15.507	5398.08
25	2.5	2.5	0	50	250	50	2.5	0	0	0.1	4	250	323619	64917	163580	220	0.792	15.505	5484.52
26	3	3	0	50	1000	50	3	0	0	0.1	3	1000	323619	62943	171034	220	0.809	15.524	5623.53
27	3	3	0	50	700	50	3	0	0	0.1	3	700	323619	64271	172405	221	0.811	15.535	5579.08
28	3	3	0	50	400	50	3	0	0	0.1	3	400	323619	66005	174186	221	0.805	15.554	5523.5
29	3	3	0	50	300	50	3	0	0	0.1	3	300	323619	66930	175134	221	0.807	15.561	5495.04
30	3	3	0	50	250	50	3	0	0	0.1	3	250	323619	67540	175762	221	0.811	15.546	5476.28
31	2.5	2.5	0	50	250	50	2.5	0	0	0.1	3	250	323619	67470	177937	222	0.802	15.5454	5513.34
32	2.5	2.5	0	50	400	50	2.5	0	0	0.1	2.5	400	323619	67508	187038	222	0.809	15.575	5571.09
33	2.5	2.5	0	50	300	50	2.5	0	0	0.1	2.5	300	323619	68513	188070	222	0.819	15.583	5541.83
34	2.5	2.5	0	50	250	50	2.5	0	0	0.1	0	250	323619	69176	188751	222	0.823	15.5839	5522.77	Best Assembly
35	1	1	0.001	50	250	50	1	0.001	0.001	1	0	250	323619	76239	195151	218	0.772	15.5069	5375.56
36	2.5	2.5	0	50	250	50	2.5	0	0	0.1	2.5	250	1088440	70072	221120	223	0.785	15.708	5633.5
37	1	1	0	50	250	50	1	0	0	0.1	0	250	323619	76247	254065	227	0.782	15.6564	5721.74
38	1	1	0	50	250	50	1	0	0	0.1	0	250	323619	80074	311300	226	0.776	15.6768	5898.4

## Sheet: Supplementary Table S3
	Supplementary Table S3| Mean proportions of alternatively spliced products by HR-RT-PCR analyisis
	Gene	Description	MLOC	Contig	HORVU	BaRT	Primer	Size	INF2		LEAF		EMBRYO		INF1		NODE		For.Primer Name	Forward Primers	Rev.Primer Name	Reverse Primers
									Proportion	SE	Proportion	SE	Proportion	SE	Proportion	SE	Proportion	SE
	HvRSp41	RS41 arginine/serine rich splicing factor	54875	39464	HORVU6Hr1G011910	BART1_0-u42531	Hv14F	165	0.973254	0.0034438	0.93366	0.0116828	0.975742	0.000545621	0.980706	0.00254529	0.8962	0.0119082	Hv14F	GAGCGAGTTGACATGAAGAC	Hv14R	CCTTTCCGACCACCACTGCGATCC
	HvRSp41	RS41 arginine/serine rich splicing factor	54875	39464	HORVU6Hr1G011910	BART1_0-u42531	Hv14F	502	0.0267462	0.0034438	0.0663401	0.0116828	0.0242577	0.000545621	0.019294	0.00254529	0.1038	0.0119082
	HvURP	U2AF35 related protein; maize Rgh3	36596	2547022	HORVU5Hr1G103280	BART1_0-u39718	Hv23F	243	0.507849	0.0190342	0.44126	0.0287692	0.700014	0.0122962	0.683066	0.0246972	0.746153	0.126998	Hv23F	CCGCTTTGGAGTGCGCTGCAGC	Hv23R	CCTCGAAGATGGAACGATCC
	HvURP	U2AF35 related protein; maize Rgh3	36596	2547022	HORVU5Hr1G103280	BART1_0-u39718	Hv23F	329	0.138756	0.0128047	0.217906	0.0415078	0.13435	0.00411245	0.135526	0.00152735	0	0
	HvURP	U2AF35 related protein; maize Rgh3	36596	2547022	HORVU5Hr1G103280	BART1_0-u39718	Hv23F	376	0.216506	0.0183358	0.279655	0.00857291	0.165636	0.00843271	0.146567	0.00986964	0.253847	0.126998
	HvURP	U2AF35 related protein; maize Rgh3	36596	2547022	HORVU5Hr1G103280	BART1_0-u39718	Hv23F	417	0.0750759	0.00458679	0.0611797	0.0611797	0	0	0.0186964	0.0186964	0	0
	HvURP	U2AF35 related protein; maize Rgh3	36596	2547022	HORVU5Hr1G103280	BART1_0-u39718	Hv23F	448	0.0618133	0.00248417	0	0	0	0	0.0161447	0.0161447	0	0
	HvSR45a	Transformer like; SR45a arginine/serine rich; stress responsive AS	18525	158089	HORVU4Hr1G060940	BART1_0-u29974	Hv28F	206	0.254228	0.0386259	0.343609	0.0323986	0.514188	0.0299194	0.409333	0.0276116	0.266494	0.0565475	Hv28F	GGCCAATCTTAAGGAGGCAG	Hv28R	GGTAGCGTGAGCCGTAACGG
	HvSR45a	Transformer like; SR45a arginine/serine rich; stress responsive AS	18525	158089		BART1_0-u29974	Hv28F	284	0.0170191	0.00132706	0.0161146	0.00095122	0.0216966	0.000405127	0.0130982	0.000908146	0.0124254	0.0018092
	HvSR45a	Transformer like; SR45a arginine/serine rich; stress responsive AS	18525	158089	HORVU4Hr1G060940,HORVU4Hr1G060950	BART1_0-u29974	Hv28F	304	0.319768	0.00508455	0.373612	0.0151804	0.273859	0.0198213	0.250425	0.0184617	0.36487	0.0624337
	HvSR45a	Transformer like; SR45a arginine/serine rich; stress responsive AS	18525	158089	HORVU4Hr1G060940	BART1_0-u29974	Hv28F	422	0.0204272	0.00105218	0.0137761	0.0013316	0.0141941	0.000988286	0.0131152	0.00120443	0.0136257	0.00475266
	HvSR45a	Transformer like; SR45a arginine/serine rich; stress responsive AS	18525	158089	HORVU4Hr1G060940,HORVU4Hr1G060950	BART1_0-u29974	Hv28F	548	0.287714	0.0243793	0.183242	0.0295579	0.123347	0.00875718	0.218073	0.0206155	0.240596	0.0133799
	HvSR45a	Transformer like; SR45a arginine/serine rich; stress responsive AS	18525	158089	HORVU4Hr1G060950	BART1_0-u29974, BART1_0-u29975	Hv28F	674	0.100844	0.0124853	0.0696469	0.0165069	0.052715	0.00437225	0.0959558	0.00446179	0.101989	0.020317
	HvRcaA	Rubisco activase	gb_M55449	5860	HORVU4Hr1G027260	BART1_0-u27957	Hv29F	124	0.428479	0.00157422	0.321725	0.0129512	0.464143	0.00668646	0.481408	0.00973435	0.239448	0.0316955	Hv29F	GCTGACACCTACATGAGCCAGG	Hv29R	GGTCGGTGCAACCTTCCGG
	HvRcaA	Rubisco activase	gb_M55449	5860	HORVU4Hr1G027260	BART1_0-u27957	Hv29F	174	0.571521	0.00157422	0.678275	0.0129512	0.535857	0.00668646	0.518592	0.00973435	0.760552	0.0316955
	HvPum8	Pumilio 8 (APUM) proteins containing PUF domain	57259	41579		BART1_0-u34851	Hv30F	337	0.131882	0.00517243	0.139558	0.00718596	nd		0		nd		Hv30F	TCGATGCTGCTGCTATTTAC	Hv30R	TCAGTGCAGAGTGTAGAGAG
	HvPum8	Pumilio 8 (APUM) proteins containing PUF domain	57259	41579	HORVU5Hr1G038840	BART1_0-u34851	Hv30F	438	0.868118	0.00517243	0.860442	0.00718596	nd		1		nd
	HvLHY	myb-related putative transcription factor involved in circadian rhythm	14118	1567295	HORVU7Hr1G070870	BART1_0-u53703	Hv34F	268	0.00780912	0.000778707	0.00801444	9.92345e-05	0.00631791	0.00079513	0.00626849	0.000378381	0.00938813	0.00108443	Hv34F	GCAAAGTACTGGAATTTCTGAGCCC	Hv34R	GTGCTGACAACTGGTCGCTTTGTT
	HvLHY	myb-related putative transcription factor involved in circadian rhythm	14118	1567295	HORVU7Hr1G070870	BART1_0-u53703	Hv34F	278	0.928976	0.00627343	0.910268	0.00406936	0.948019	0.00111868	0.944158	0.00399636	0.914549	0.00735444
	HvLHY	myb-related putative transcription factor involved in circadian rhythm	14118	1567295	HORVU7Hr1G070870	BART1_0-u53703	Hv34F	294	0.00771766	0.000767694	0.009089	0.000366185	0.00697562	0.000180618	0.00867665	0.000424822	0.014173	0.00184747
	HvLHY	myb-related putative transcription factor involved in circadian rhythm	14118	1567295	HORVU7Hr1G070870	BART1_0-u53703	Hv34F	358	0.0504786	0.00446023	0.0647316	0.00370184	0.032315	0.00105689	0.0359137	0.00269294	0.0511156	0.00305011
	HvLHY	myb-related putative transcription factor involved in circadian rhythm	14118	1567295	HORVU7Hr1G070870	BART1_0-u53703	Hv34F	393	0.00501849	0.000569738	0.00789654	0.000728819	0.00637262	0.000705421	0.0049834	0.00072435	0.010774	0.00140352
	HvPpd-H1	Pseudo-Response Regulator ; major determinant of barley photoperiod response	81154	94710	HORVU2Hr1G013400	BART1_0-u07987	Hv38F	405	0.2829	0.00951454	0.20635	0.0117844	0.26874	0.0174627	0.346096	0.0100001	0.38654	0.0361619	Hv38F	CAACAGCAATGATCGCAACGACGA	Hv38R	AAGTCAGCAGCTCGAACAATTGGC
	HvPpd-H1	Pseudo-Response Regulator ; major determinant of barley photoperiod response	81154	94710	HORVU2Hr1G013400	BART1_0-u07987	Hv38F	411	0	0	0	0	0	0	0	0	0	0
	HvPpd-H1	Pseudo-Response Regulator ; major determinant of barley photoperiod response	81154	94710	HORVU2Hr1G013400	BART1_0-u07987	Hv38F	449	0.278441	0.00672216	0.379349	0.0146213	0.271878	0.0210103	0.248214	0.00925621	0.250413	0.0281948
	HvPpd-H1	Pseudo-Response Regulator ; major determinant of barley photoperiod response	81154	94710	HORVU2Hr1G013400	BART1_0-u07987	Hv38F	456	0.343568	0.00249265	0.339509	0.00916675	0.388724	0.00650705	0.33835	0.00635509	0.290846	0.00187506
	HvPpd-H1	Pseudo-Response Regulator ; major determinant of barley photoperiod response	81154	94710	HORVU2Hr1G013400	BART1_0-u07987	Hv38F	461	0.0805516	0.00424252	0.0601653	0.00408401	0.0706578	0.00824075	0.0673398	0.000882839	0.0722017	0.0106745
	HvPpd-H1	Pseudo-Response Regulator ; major determinant of barley photoperiod response	81154	94710		BART1_0-u07987	Hv38F	547	0	0	0	0	0	0	0	0	0	0
	HvPpd-H1	Pseudo-Response Regulator ; major determinant of barley photoperiod response	81154	94710			Hv38F	553	0.0145391	0.000680602	0.014627	0.00273432	0	0	0	0	0	0
	HvSR45	Transformer like; SR45 arginine/serine rich; interacts with SR33, U1-70k; plant sugar response	14683	1568667	HORVU3Hr1G110470	BART1_0-u25435	Hv51F	232	0.326121	0.0207959	0.305242	0.0041311	0.268916	0.00202996	0.263544	0.00366832	0.265049	0.00198179	Hv51F	GTTGCTATTGGTGCTGAAAAGG	Hv51R	GTCTTCTAATTGGAGATCCTGG
	HvSR45	Transformer like; SR45 arginine/serine rich; interacts with SR33, U1-70k; plant sugar response	14683	1568667	HORVU3Hr1G110470	BART1_0-u25435	Hv51F	235	0.673879	0.0207959	0.694758	0.0041311	0.731084	0.00202996	0.736456	0.00366832	0.734951	0.00198179
	HvCysB	cystatin B; cysteine proteinase inhibitor	69427	56404	HORVU1Hr1G063320	BART1_0-u04235	Hv52F	131	0.673949	0.0182501	0.602722	0.00795459	0.625291	0.00203927	0.772596	0.00696445	0.654586	0.00981758	Hv52F	CCGTGGCAAAATTTCAAGGC	Hv52R	CCATACTCCATGGAAGCAACC
	HvCysB	cystatin B; cysteine proteinase inhibitor	69427	56404	HORVU1Hr1G063320	BART1_0-u04235	Hv52F	223	0.322759	0.0171608	0.395407	0.00795312	0.373438	0.00215462	0.226764	0.00699227	0.343857	0.00968343
	HvCysB	cystatin B; cysteine proteinase inhibitor	69427	56404		BART1_0-u04235	Hv52F	409	0.00329196	0.0010949	0.00187048	0.000133124	0.00127102	0.000127286	0.00064082	4.47754e-05	0.00155679	0.000283295
	HvYos1-L	Yos1-like protein	5717	136597	HORVU3Hr1G092790	BART1_0-u21397,BART1_0-u23872	Hv56F	136	0.804415	0.0245386	0.77761	0.000913882	0.794746	0.0125179	0.801599	0.0173271	0.785775	0.0169536	Hv56F	GGTGGATCTCGCCGTCCCTG	Hv56R	GAAAGCGGTCTTCATTCAGG
	HvYos1-L	Yos1-like protein	5717	136597	HORVU3Hr1G092790	BART1_0-u21397,BART1_0-u23872	Hv56F	258	0.195585	0.0245386	0.22239	0.000913882	0.205254	0.0125179	0.198401	0.0173271	0.214225	0.0169536
	HvSCP1	SCP1-like small phosphatase (SSP)	16724	1574289	HORVU3Hr1G060430	BART1_0-u21354	Hv57F	205	0.747422	0.00438721	0.747057	0.00704587	0.75298	0.00962614	0.751645	0.0062611	0.7633	0.011681	Hv57F	CCGGAGCTACCCGCGCCAGC	Hv57R	CCTTGTAAGACGAGTTTAAC
	HvSCP1	SCP1-like small phosphatase (SSP)	16724	1574289	HORVU3Hr1G060430	BART1_0-u21354	Hv57F	292	0.252578	0.00438721	0.252943	0.00704587	0.24702	0.00962614	0.248355	0.0062611	0.2367	0.011681
	HvCIR1	MYB family transcription factor Circadian 1 (CIR1)(Reveille, RVE2)	57684	41989	HORVU7Hr1G121210	BART1_0-u57237	Hv59F	259	0.23	0.0718627	0.22	0.020517	0.0434028	0.0434028	0.230605	0.0661311	0.188487	0.0243076	Hv59F	GTTGCAATGCAACCCAATGAGG	Hv59R	GGAGTCCGCACGCTTGCGAGG
	HvCIR1	MYB family transcription factor Circadian 1 (CIR1)(Reveille, RVE2)	57684	41989	HORVU7Hr1G121210	BART1_0-u57237	Hv59F	321	0.77	0.0718627	0.78	0.020517	0.956597	0.0434028	0.769395	0.0661311	0.811513	0.0243076
	HvCul	Cullin, component of SCF ubiquitin ligase complexes; response to auxin and jasmonic acid	55074	39630	HORVU3Hr1G098530	BART1_0-u24401	Hv64F	117	0.521455	0.0137667	0.312657	0.0114678	0.28544	0.00656564	0.531913	0.0191681	0.385873	0.0191545	Hv64F	CCGTCGGCTGCCCTCCTCACC	Hv64R	CATTTTTACTGCTTTGCTCC
	HvCul	Cullin, component of SCF ubiquitin ligase complexes; response to auxin and jasmonic acid	55074	39630	HORVU3Hr1G098530	BART1_0-u24401	Hv64F	241	0.45754	0.013096	0.562883	0.0182383	0.346676	0.0136333	0.444532	0.0171819	0.575425	0.0104372
	HvCul	Cullin, component of SCF ubiquitin ligase complexes; response to auxin and jasmonic acid	55074	39630	HORVU3Hr1G098530	BART1_0-u24401	Hv64F	437	0.0210053	0.000687115	0.0712136	0.016549	0.0156682	0.00404228	0.0235553	0.00271512	0.0387027	0.0097469
	HvCul	Cullin, component of SCF ubiquitin ligase complexes; response to auxin and jasmonic acid	55074	39630	HORVU3Hr1G098530	BART1_0-u24401	Hv64F	528	0	0	0.0532464	0.019945	0.352216	0.0195005	0	0	0	0
	HvTPR10	ankyrin repeat family protein; potential to interact with Hsp90/Hsp70 as co-chaperones	55790	40262	HORVU4Hr1G005710	BART1_0-u26461	Hv66F	102	0.81064	0.00899978	0.61265	0.00510352	0.777225	0.0086934	0.839821	0.00457588	0.570821	0.0385607	Hv66F	GATGGTGTGACACCTCTTATGG	Hv66R	GATTTCTCGTTTAAGCATAGG
	HvTPR10	ankyrin repeat family protein; potential to interact with Hsp90/Hsp70 as co-chaperones	55790	40262	HORVU4Hr1G005710	BART1_0-u26461	Hv66F	237	0.145074	0.00791315	0.286487	0.0345489	0.166942	0.00622396	0.122053	0.0036965	0.374742	0.0233217
	HvTPR10	ankyrin repeat family protein; potential to interact with Hsp90/Hsp70 as co-chaperones	55790	40262	HORVU4Hr1G005710	BART1_0-u26461	Hv66F	456	0.0442865	0.0022306	0.100863	0.0384855	0.0558326	0.00780166	0.0381259	0.00163905	0.0544369	0.0166152
	HvTPR10	ankyrin repeat family protein; potential to interact with Hsp90/Hsp70 as co-chaperones	55790	40262	HORVU4Hr1G005710	BART1_0-u26461	Hv67F	273	0.94307	0.00583653	0.894999	0.0165083	0.917186	0.00328728	0.949199	0.00126727	0.88502	0.0154312	Hv67F	CCGACGCCATGGTGTCGCCC	Hv67R	CCACATCCACCAGCAGCTCC
	HvTPR10	ankyrin repeat family protein; potential to interact with Hsp90/Hsp70 as co-chaperones	55790	40262	HORVU4Hr1G005710	BART1_0-u26461	Hv67F	353	0.0569301	0.00583653	0.105001	0.0165083	0.0828138	0.00328728	0.050801	0.00126727	0.11498	0.0154312
	HvHAcy	Unknown. Histone acylation domain	64932	49529	HORVU4Hr1G070260,HORVU4Hr1G070270	BART1_0-u30598	Hv68F	169	0.605638	0.0219482	0.721246	0.0267677	0.793017	0.00748766	0.735529	0.0116056	0.604207	0.0232726	Hv68F	GGATATTTAGCCACAATGTG	Hv68R	GAAGCTATACATAATACAGG
	HvHAcy	Unknown. Histone acylation domain	64932	49529		BART1_0-u30598	Hv68F	252	0.0478003	0.000805957	0.0340699	0.0180456	0.0276187	0.000292761	0.0303843	0.00114349	0.0193554	0.0193554
	HvHAcy	Unknown. Histone acylation domain	64932	49529	HORVU4Hr1G070270	BART1_0-u30598	Hv68F	262	0.346562	0.021921	0.244685	0.0109462	0.179364	0.00778035	0.234086	0.0110458	0.376438	0.020605
	HvPPR	Pentatricopeptide repeat (PPR) superfamily protein	57765	42079	HORVU3Hr1G018200,HORVU3Hr1G018210	BART1_0-u18453	Hv69F	143	0.718015	0.0270864	0.665247	0.0127381	0.752736	0.0156406	0.776125	0.00253531	0.584414	0.022206	Hv69F	GGTGGTAATCGACGGCGGAGG	Hv69R	GGTCCTCGATCGATTTCTCGG
	HvPPR	Pentatricopeptide repeat (PPR) superfamily protein	57765	42079	HORVU3Hr1G018200	BART1_0-u18453	Hv69F	215	0.281985	0.0270864	0.334753	0.0127381	0.247264	0.0156406	0.223875	0.00253531	0.415586	0.022206
	HvPIF3	PIF3 transcription factor family	77331	75192	HORVU2Hr1G060680	BART1_0-u11397	Hv70F	220	0.192182	0.0142349	0.227405	0.00871091	0.214594	0.0113417	0.263447	0.0352637	0.313581	0.00773577	Hv70F	GCATAGACATGCCAGCTTCAGG	Hv70R	GCTTAGTGGTGCCACCAAGG
	HvPIF3	PIF3 transcription factor family	77331	75192	HORVU2Hr1G060680	BART1_0-u11397	Hv70F	327	0.807818	0.0142349	0.772595	0.00871091	0.785406	0.0113417	0.736553	0.0352637	0.686419	0.00773577
	HvBleo	Glyoxalase/Bleomycin resistance protein; response to cold, carbohydrate metabolic process	12359	1563107		BART1_0-u54453	Hv71F	93	0.270198	0.0400283	0.0874417	0.0173291	0.34755	0.0230004	0.246164	0.0363179	0.135251	0.024106	Hv71F	GCGTGGGACGGATCTCTGCCGG	Hv71R	GGCCATTCCAGCACGGCCTCGG
	HvBleo	Glyoxalase/Bleomycin resistance protein; response to cold, carbohydrate metabolic process	12359	1563107	HORVU7Hr1G085150	BART1_0-u54453	Hv71F	105	0.592105	0.0512612	0.741975	0.0258426	0.436825	0.0381678	0.586912	0.0530842	0.569906	0.0177968
	HvBleo	Glyoxalase/Bleomycin resistance protein; response to cold, carbohydrate metabolic process	12359	1563107	HORVU7Hr1G085150	BART1_0-u54453	Hv71F	161	0.135476	0.0122452	0.166104	0.0118358	0.214721	0.0159214	0.165798	0.0174148	0.293053	0.00648757
	HvBleo	Glyoxalase/Bleomycin resistance protein; response to cold, carbohydrate metabolic process	12359	1563107	HORVU3Hr1G007830,HORVU3Hr1G039100	BART1_0-u54453	Hv71F	240	0.00222087	0.000105937	0.00447957	0.00150178	0.000903268	0.000119789	0.00112555	9.33883e-05	0.00178991	0.000406684
	HvPoly	polycomb group protein.; role in vernalisation protein complex - includes VRN2	51537	369592		BART1_0-u17640,BART1_0-u20322	Hv72F	239	0.765196	0.0382029	0.810073	0.00631867	0.817686	0.00609819	0.86819	0.00137226	0.86606	0.0204817	Hv72F	GCAACGAGGCTCTAATCTGG	Hv72R	GGATAGCCTCAATAGCTGTGG
	HvPoly	polycomb group protein.; role in vernalisation protein complex - includes VRN2	51537	369592		BART1_0-u20322	Hv72F	253	0.00954687	8.13196e-05	0.0159312	0.00103172	0.00560002	0.00280189	0.00375755	0.00114784	0.00499597	0.00291322
	HvPoly	polycomb group protein.; role in vernalisation protein complex - includes VRN2	51537	369592	HORVU3Hr1G039100	BART1_0-u17640	Hv72F	445	0.225257	0.0382755	0.173996	0.00699468	0.176714	0.00344072	0.128052	0.00216705	0.128944	0.0194404
	HvPoly	polycomb group protein.; role in vernalisation protein complex - includes VRN2	51537	369592	HORVU3Hr1G007830	BART1_0-u17640	Hv73F	230	0.386663	0.0153163	0.461436	0.015879	0.392358	0.00238886	0.404548	0.0044612	0.495077	0.00828881	Hv73F	CCACTAGATTGTGACAGTGC	Hv73R	CCTAACGATGCATTGACACAAC
	HvPoly	polycomb group protein.; role in vernalisation protein complex - includes VRN2	51537	369592	HORVU3Hr1G007830	BART1_0-u17640	Hv73F	247	0.613337	0.0153163	0.538564	0.015879	0.607642	0.00238886	0.595452	0.0044612	0.504923	0.00828881
	HvCaLB	Calcium-dependent lipid-binding (CaLB domain) family protein	13689	1566254	HORVU2Hr1G036050	BART1_0-u09734	Hv74F	139	0.136804	0.00180511	0.140265	0.00431466	0.145917	0.00390899	0.141126	0.000633773	0.108808	0.00334202	Hv74F	CTGCTTCTTCTCAAATCTCC	Hv74R	CCGGCGCAGAAACCGCCTCC
	HvCaLB	Calcium-dependent lipid-binding (CaLB domain) family protein	13689	1566254	HORVU2Hr1G036050	BART1_0-u09734	Hv74F	144	0.863196	0.00180511	0.859735	0.00431466	0.854083	0.00390899	0.858874	0.000633773	0.891192	0.00334202
	HvWW	WW domain-containing protein	61671	45740	HORVU7Hr1G044850	BART1_0-u51812	Hv78F	122	0.450777	0.0155437	0.516281	0.00822611	0.548446	0.0253433	0.571527	0.0122863	0.731302	0.0371477	Hv78F	CAGCAAACTGGTGTTCCCAC	Hv78R	CCATTGGGTTGATCTGTTGC
	HvWW	WW domain-containing protein	61671	45740	HORVU7Hr1G044850	BART1_0-u51812	Hv78F	256	0.0251448	0.00748928	0.00686509	0.00686509	0	0	0.0101025	0.000409274	0	0
	HvWW	WW domain-containing protein	61671	45740		BART1_0-u51812	Hv78F	317	0.0142727	0.000839887	0	0	0	0	0.0143836	0.00149507	0	0
	HvWW	WW domain-containing protein	61671	45740	HORVU7Hr1G044850	BART1_0-u51812	Hv78F	332	0.0812615	0.00513254	0.0520979	0.00510992	0.0485377	0.00161702	0.0823354	0.00639783	0.0346469	0.00726656
	HvWW	WW domain-containing protein	61671	45740	HORVU7Hr1G044850	BART1_0-u51812	Hv78F	389	0.428543	0.0126738	0.424756	0.0193796	0.403016	0.024687	0.321652	0.005216	0.234051	0.0312584
	HvWW	WW domain-containing protein	61671	45740	HORVU7Hr1G044850	BART1_0-u51812	Hv79F	203	0.211331	0.0261745	0.297047	0.0262715	0.414446	0.0327651	0.447687	0.0421055	0.358813	0.0601506	Hv79F	CCTCGTACTAAGAAGCGACC	Hv79R	CCACTAGCTATTTGTTGCTTAC
	HvWW	WW domain-containing protein	61671	45740	HORVU7Hr1G044850	BART1_0-u51812	Hv79F	247	0.102488	0.0116251	0.161329	0.00908943	0.139322	0.0023288	0.0843887	0.00420771	0.204908	0.0113717
	HvWW	WW domain-containing protein	61671	45740	HORVU7Hr1G044850	BART1_0-u51812	Hv79F	573	0.0330633	0.00216516	0.0640904	0.00637797	0.0462412	0.00272388	0.0290656	0.00300083	0.0527696	0.0053047
	HvWW	WW domain-containing protein	61671	45740	HORVU7Hr1G044850	BART1_0-u51812	Hv79F	659	0.653117	0.0152432	0.477533	0.0192812	0.399991	0.0343565	0.438859	0.0369789	0.38351	0.0465436
	HvPP2A	type 2A protein serine/threonine phosphatase	55635	40141	HORVU6Hr1G039910	BART1_0-u44413	Hv83F	185	0.456546	0.0133932	0.58756	0.0295743	0.526682	0.00478848	0.50909	0.0153101	0.518442	0.0123449	Hv83F	GCTCTAGAGGCCTTCCTAATGG	Hv83R	GGAATTGATATGGTAATCATGG
	HvPP2A	type 2A protein serine/threonine phosphatase	55635	40141	HORVU6Hr1G039910	BART1_0-u44413	Hv83F	188	0.543454	0.0133932	0.41244	0.0295743	0.473318	0.00478848	0.49091	0.0153101	0.481558	0.0123449
	HvHSI2	HSI2-like 1 (HSL1); Transcriptional factor B3;	4657	135366	HORVU2Hr1G040410	BART1_0-u10054,BART1_0-u10056	Hv86F	209	0.708308	0.00481177	0.719883	0.00612958	0.703005	0.00496935	0.697509	0.0113318	0.691595	0.00898642	Hv86F	CCGACTACCAAGCGCAATTCC	Hv86R	CACCAAACGACCAATCCGACC
	HvHSI2	HSI2-like 1 (HSL1); Transcriptional factor B3;	4657	135366	HORVU2Hr1G040400	BART1_0-u10054,BART1_0-u10056	Hv86F	227	0.291692	0.00481177	0.280117	0.00612958	0.296995	0.00496935	0.302491	0.0113318	0.308405	0.00898642
	HvLol1	protein with 3 plant-specific zinc finger domains, act as a positive regulator of cell death. LOL1; lsd one like 1	53966	38783	HORVU1Hr1G073170	BART1_0-u05042	Hv87F	193	0.849395	0.0109696	0.814132	0.0211587	0.890862	0.0030389	0.869437	0.009953	0.790662	0.0528485	Hv87F	CTGAACCGGGCAAGCGCGAGCC	Hv87R	CCTGAGCCGGCGTCGTCGTTGC
	HvLol1	protein with 3 plant-specific zinc finger domains, act as a positive regulator of cell death. LOL1; lsd one like 1	53966	38783	HORVU1Hr1G073170	BART1_0-u05042	Hv87F	294	0.150605	0.0109696	0.185868	0.0211587	0.109138	0.0030389	0.130563	0.009953	0.209338	0.0528485
	HvTAF15	TBP-associated factor 15 (TAF15)	36811	2547367	HORVU5Hr1G054500	BART1_0-u35917	Hv88F	196	0.806566	0.0118872	0.833391	0.00688215	0.855079	0.00437984	0.858575	0.00495776	0.84806	0.0776133	Hv88F	CCTCCTGGAACTGATGAGACC	Hv88R	CCTTATTGTTGAACCATTCC
	HvTAF15	TBP-associated factor 15 (TAF15)	36811	2547367	HORVU5Hr1G054500	BART1_0-u35917	Hv88F	212	0.193434	0.0118872	0.166609	0.00688215	0.144921	0.00437984	0.141425	0.00495776	0.15194	0.0776133
	HvThiF	NAD(P)-binding Rossmann-fold superfamily protein; ThiF family domain containing protein	68085	54168	HORVU7Hr1G041090	BART1_0-u51505	Hv90F	244	0.112634	0.018754	0.0657749	0.00572584	0.015061	0.00424907	0.0473477	0.00361738	0.0559632	0.0280033	Hv90F	CCGTCTTCAGCTTCCTCTCC	Hv90R	CAAAATCTACTAGGAGCAACC
	HvThiF	NAD(P)-binding Rossmann-fold superfamily protein; ThiF family domain containing protein	68085	54168		BART1_0-u51505	Hv90F	256	0.0257308	0.00271924	0	0	0.0119634	0.00385444	0.0174518	0.0019105	0	0
	HvThiF	NAD(P)-binding Rossmann-fold superfamily protein; ThiF family domain containing protein	68085	54168	HORVU7Hr1G041090	BART1_0-u51505	Hv90F	303	0.673078	0.0113762	0.635126	0.00993253	0.728279	0.00391326	0.716571	0.00436577	0.661258	0.009338
	HvThiF	NAD(P)-binding Rossmann-fold superfamily protein; ThiF family domain containing protein	68085	54168	HORVU7Hr1G041090	BART1_0-u51505	Hv90F	315	0.188558	0.0104045	0.299099	0.0144341	0.244697	0.00427676	0.21863	0.00337061	0.282779	0.0357412
	HvPLAC8	PLAC8 family protein	61459	45527	HORVU3Hr1G037940	BART1_0-u19873	Hv91F	120	0.657227	0.00189539	0.818437	0.00389418	0.858481	0.00355693	0.697435	0.0123387	0.732852	0.0358249	Hv91F	GGCATCTGTGCTTGTTTTGATG	Hv91R	GGTGCATGATCCAGCGAGAG
	HvPLAC8	PLAC8 family protein	61459	45527	HORVU3Hr1G037940	BART1_0-u19873	Hv91F	173	0.305169	0.00162177	0.155111	0.0049055	0.126437	0.00370651	0.264612	0.00984293	0.238864	0.0326618
	HvPLAC8	PLAC8 family protein	61459	45527		BART1_0-u19873	Hv91F	203	0.0376036	0.000416588	0.0264517	0.00593291	0.0150817	0.000334045	0.0379525	0.0026397	0.0282841	0.00323736
	HvPRHA	Homeodomain protein (PRHA); expression influenced by auxin	70637	5827	HORVU6Hr1G021340	BART1_0-u43238	Hv93F	175	0.622752	0.0110098	0.690061	0.00155501	0.641528	0.0210603	0.628072	0.00435794	0.688918	0.0116602	Hv93F	CTGGGGATGATGATGCTGCC	Hv93R	CCCTCGGCAGACTTAACTCC
	HvPRHA	Homeodomain protein (PRHA); expression influenced by auxin	70637	5827	HORVU6Hr1G021340	BART1_0-u43238	Hv93F	199	0.265462	0.00697908	0.226236	0.0121404	0.300003	0.00647608	0.277735	0.0021919	0.24844	0.0088167
	HvPRHA	Homeodomain protein (PRHA); expression influenced by auxin	70637	5827	HORVU6Hr1G021340	BART1_0-u43238	Hv93F	359	0.111787	0.00403071	0.0837031	0.0108912	0.0584693	0.0152417	0.0941937	0.00221008	0.0626424	0.00718081
	HvFuc	O-fucosyltransferase family prot	34639	244308	HORVU0Hr1G015560	BART1_0-u58660	Hv94F	226	0.598521	0.0113192	0.683841	0.0221735	0.67028	0.0122642	0.60784	0.0134072	0.70896	0.00988549	Hv94F	CCTGGCCCATTCTAGGTCC	Hv94R	CCAAATACGCTTGGATGGC
	HvFuc	O-fucosyltransferase family prot	34639	244308	HORVU0Hr1G015560	BART1_0-u58660	Hv94F	234	0.401479	0.0113192	0.316159	0.0221735	0.32972	0.0122642	0.39216	0.0134072	0.29104	0.00988549
	HvFER	Malectin/receptor-like protein kinase family protein	34836	244732	HORVU4Hr1G050700	BART1_0-u29262	Hv101F	209	0.254267	0.00476631	0.271811	0.00479442	0.303453	0.00337923	0.255982	0.000799686	0.282453	0.00330946	Hv101F	CCACAACAACTTCCTTAAGC	Hv101R	CTGTCGAATCTTCATTCCTCC
	HvFER	Malectin/receptor-like protein kinase family protein	34836	244732	HORVU4Hr1G050700	BART1_0-u29262	Hv101F	214	0.745733	0.00476631	0.728189	0.00479442	0.696547	0.00337923	0.744018	0.000799686	0.717547	0.00330946
	HvRING	RING/FYVE/PHD zinc finger superfamily protein	65120	49781		BART1_0-u05011,BART1_0-u05013	Hv104F	236	0.0428426	0.00810167	0.619536	0.118568	0.105197	0.0289768	0.0420033	0.00514919	0.129239	0.0173703	Hv104F	GGATTGGTTTCCGTCGCCGG	Hv104R	GGCGCGAGTGCGAGGGCCACG
	HvRING	RING/FYVE/PHD zinc finger superfamily protein	65120	49781		BART1_0-u05011,BART1_0-u05013	Hv104F	244	0.196243	0.0140463	0.0726136	0.023514	0.17964	0.0203929	0.158215	0.0107988	0.210068	0.0103226
	HvRING	RING/FYVE/PHD zinc finger superfamily protein	65120	49781	HORVU1Hr1G073050	BART1_0-u05011,BART1_0-u05013	Hv104F	251	0.760914	0.00614102	0.307851	0.0956438	0.715163	0.012063	0.799781	0.015948	0.660693	0.00917134
	HvBMY2	BMY2, BAM8	19022	158311	HORVU6Hr1G015670	BART1_0-u42835	Hv107F	207	0.677914	0.0109587	0.692588	0.00433755	0.760371	0.0142215	0.749504	0.00370431	0.701352	0.0171762	Hv107F	GGATCTGGTCCTGTGTTAATTG	Hv107R	GGTTCTGAATTCCATATGAAAG
	HvBMY2	BMY2, BAM8	19022	158311	HORVU6Hr1G015670	BART1_0-u42835	Hv107F	224	0.322086	0.0109587	0.307412	0.00433755	0.239629	0.0142215	0.250496	0.00370431	0.298648	0.0171762
	HvGRAM	C2 domain-containing protein / GRAM domain-containing protein	61380	45446	HORVU6Hr1G085120	BART1_0-u47383	Hv108F	164	0.11248	0.00624557	0.0949282	0.010716	0.0693932	0.00344349	0.154424	0.00751863	0.193397	0.0046091	Hv108F	GCATTACGTGCACTCAGTGG	Hv108R	GACGAGCTGTTCGATATTCTG
	HvGRAM	C2 domain-containing protein / GRAM domain-containing protein	61380	45446	HORVU6Hr1G085120	BART1_0-u47383	Hv108F	214	0.88752	0.00624557	0.905072	0.010716	0.930607	0.00344349	0.845576	0.00751863	0.806603	0.0046091
	HvClath	clathrin adaptor complexes medium subunit family protein	54446	39143	HORVU5Hr1G027080	BART1_0-u34104	Hv110F	174	0.454168	0.0315455	0.655803	0.0154742	0.792092	0.0100446	0.581575	0.0135945	0.579549	0.0271375	Hv110F	GGATCCTCAGGCATTTAAAG	Hv110R	GGTTCAGCAACATCACCGG
	HvClath	clathrin adaptor complexes medium subunit family protein	54446	39143	HORVU5Hr1G027080	BART1_0-u34104	Hv110F	179	0.545832	0.0315455	0.344197	0.0154742	0.207908	0.0100446	0.418425	0.0135945	0.420451	0.0271375
	HvRPM1	RPM1, RPS3 ; NB-ARC domain-containing disease resistance protein	58236	42471	HORVU7Hr1G096640	BART1_0-u55232	Hv115F	167	0.181994	0.00675866	0.211252	0.0201046	0.213363	0.0069296	0.165705	0.0136007	0.189561	0.0068533	Hv115F	CGTTCATCTGCGGAATCATCC	Hv115R	CCATCTCAGCCAGCCGTAAC
	HvRPM1	RPM1, RPS3 ; NB-ARC domain-containing disease resistance protein	58236	42471	HORVU7Hr1G096640	BART1_0-u55232	Hv115F	173	0.335138	0.0140614	0.276663	0.00830249	0.245963	0.0148762	0.27555	0.00786814	0.255381	0.00795399
	HvRPM1	RPM1, RPS3 ; NB-ARC domain-containing disease resistance protein	58236	42471	HORVU7Hr1G096640	BART1_0-u55232	Hv115F	185	0.180819	0.01067	0.223787	0.00606416	0.183989	0.0119658	0.192143	0.012884	0.202603	0.00511968
	HvRPM1	RPM1, RPS3 ; NB-ARC domain-containing disease resistance protein	58236	42471	HORVU7Hr1G096640	BART1_0-u55232	Hv115F	191	0.302049	0.00981337	0.288298	0.00947946	0.356685	0.00900166	0.366603	0.02017	0.352454	0.00818907
	HvC2H2	nuclear C2H2 domain-containing protein involved in embryo and endosperm development	11729	1561723	HORVU5Hr1G076330	BART1_0-u37558	Hv116F	201	0.679946	0.0244019	0.681256	0.014218	0.625839	0.00861689	0.69868	0.0116454	0.646799	0.0140879	Hv116F	GGACAACCCGACAGCACTGTAG	Hv116R	GCACAGCGACGGAAAGGCCAG
	HvC2H2	nuclear C2H2 domain-containing protein involved in embryo and endosperm development	11729	1561723	HORVU5Hr1G076330	BART1_0-u37558	Hv116F	229	0.320054	0.0244019	0.318744	0.014218	0.374161	0.00861689	0.30132	0.0116454	0.353201	0.0140879
	HvSAMDM	S-adenosyl-L-methionine-dependent methyltransferases superfamily protein	22624	160936	HORVU1Hr1G078110	BART1_0-u05387	Hv118F	199	0.615569	0.0134567	0.801604	0.00823906	0.847378	0.0042685	0.75948	0.012409	0.733069	0.0416194	Hv118F	GGGCTTCGTCACCGGCAAGCG	Hv118R	GTTATCAATCGCGGAATCTTGG
	HvSAMDM	S-adenosyl-L-methionine-dependent methyltransferases superfamily protein	22624	160936	HORVU1Hr1G078110	BART1_0-u05387	Hv118F	203	0.384431	0.0134567	0.198396	0.00823906	0.152622	0.0042685	0.24052	0.012409	0.266931	0.0416194
	HvLIP3	lipase class 3 family protein	57395	41710	HORVU3Hr1G089130	BART1_0-u23592	Hv121F	166	0.235374	0.00692491	0.179776	0.01347	0.166264	0.00654636	0.219567	0.0283291	0.200774	0.00956178	Hv121F	CCATTCGTGGAACCGAGACTCC	Hv121R	CAATAATTCCCGCATGTCC
	HvLIP3	lipase class 3 family protein	57395	41710	HORVU3Hr1G089130	BART1_0-u23592	Hv121F	171	0.764626	0.00692491	0.820224	0.01347	0.833736	0.00654636	0.780433	0.0283291	0.799226	0.00956178
	HvIF2K	eIF2alpha kinase	60129	441994	HORVU2Hr1G084930	BART1_0-u13191	Hv122F	140	0.315759	0.00524359	0.463405	0.0215605	0.435439	0.00379968	0.393938	0.0134561	0.461246	0.0306112	Hv122F	GGAAGAAATTGTGAAGTTCCTG	Hv122R	GGTGTAGGTGAAAATGTTTGG
	HvIF2K	eIF2alpha kinase	60129	441994	HORVU2Hr1G084930	BART1_0-u13191	Hv122F	241	0.684241	0.00524359	0.536595	0.0215605	0.564561	0.00379968	0.606062	0.0134561	0.538754	0.0306112
	HvBTB	BTB/POZ domain-containing protein	53856	38694	HORVU7Hr1G106780	BART1_0-u56048	Hv125F	224	0.760797	0.0341509	0.811252	0.0106317	0.827052	0.00521533	0.814951	0.00559928	0.804255	0.00392685	Hv125F	GATGATGAGCTATTTGATATGG	Hv125R	GGCTCCTGCACATCTTTGG
	HvBTB	BTB/POZ domain-containing protein	53856	38694	HORVU7Hr1G106780	BART1_0-u56048	Hv125F	235	0.239203	0.0341509	0.188748	0.0106317	0.172948	0.00521533	0.185049	0.00559928	0.195745	0.00392685
	HvAGT	N-acetylglucosaminyl transferase component family protein / Gpi1 family protein	17956	1578678	HORVU5Hr1G099490	BART1_0-u39384	Hv127F	126	0.398648	0.0163482	0.441297	0.008286	0.576919	0.00669084	0.529823	0.0144349	0.427352	0.0284477	Hv127F	CCAGTGCTTCATCATTTGTATC	Hv127R	CCTATAAGGTGCATCCTCGCCC
	HvAGT	N-acetylglucosaminyl transferase component family protein / Gpi1 family protein	17956	1578678	HORVU5Hr1G099490	BART1_0-u39384	Hv127F	130	0.601352	0.0163482	0.558703	0.008286	0.423081	0.00669084	0.470177	0.0144349	0.572648	0.0284477
	HvSNARE	SNARE-like superfamily protein; intracellular protein transport	58209	42453	HORVU5Hr1G051890	BART1_0-u35721	Hv128F	126	0.785572	0.00440506	0.756949	0.00352067	0.771714	0.00401706	0.777396	0.00747224	0.752705	0.0123793	Hv128F	CCGTCTTTCTCTACACTCGTC	Hv128R	CTCAGCACCTTCCTCCGGTCC
	HvSNARE	SNARE-like superfamily protein; intracellular protein transport	58209	42453	HORVU5Hr1G051890	BART1_0-u35721	Hv128F	147	0.214428	0.00440506	0.243051	0.00352067	0.228286	0.00401706	0.222604	0.00747224	0.247295	0.0123793
	HvPAP2	phytochrome-associated protein 2 (PAP2);	54255	39003	HORVU3Hr1G031460	BART1_0-u19417	Hv129F	186	0.319759	0.0122804	0.254249	0.028865	0.304829	0.0153395	0.301687	0.0170784	0.274112	0.0141243	Hv129F	GTTCACCGAGTCTTGCCGAAGG	Hv129R	GGAGTGATTTTACTTGCGGG
	HvPAP2	phytochrome-associated protein 2 (PAP2);	54255	39003	HORVU3Hr1G031460	BART1_0-u19417	Hv129F	189	0.680241	0.0122804	0.745751	0.028865	0.695171	0.0153395	0.698313	0.0170784	0.725888	0.0141243
	Hv26Si	non-ATPase subunit of the 26S proteasome with multiubiquitin-chain-binding capabilities	81736	97935	HORVU4Hr1G063820	BART1_0-u30148	Hv131F	257	0.586528	0.00567242	0.639476	0.00452016	0.551575	0.00298114	0.565614	0.0157284	0.63349	0.00683827	Hv131F	GGCGTCTGGTCAATCTGATATG	Hv131R	GTAAAAGCAGCTAATGCAGG
	Hv26Si	non-ATPase subunit of the 26S proteasome with multiubiquitin-chain-binding capabilities	81736	97935	HORVU4Hr1G063820	BART1_0-u30148	Hv131F	260	0.413472	0.00567242	0.360524	0.00452016	0.448425	0.00298114	0.434386	0.0157284	0.36651	0.00683827
	HvCasp1	homolog of Cas1p; polysaccharide O-acetylation; O-acetyltransferase family protein	70853	5868	HORVU4Hr1G052720	BART1_0-u29392	Hv133F	177	0.40489	0.0058584	0.400906	0.00634514	0.375198	0.00344391	0.374241	0.00230304	0.419651	0.0101824	Hv133F	GGCCTGGGTGTATGCGGAGG	Hv133R	GTGAAAGAAGCATAAACTGG
	HvCasp1	homolog of Cas1p; polysaccharide O-acetylation; O-acetyltransferase family protein	70853	5868	HORVU4Hr1G052720	BART1_0-u29392	Hv133F	180	0.59511	0.0058584	0.599094	0.00634514	0.624802	0.00344391	0.625759	0.00230304	0.580349	0.0101824
	HvCalBP	Calmodulin-binding protein	61229	45290	HORVU2Hr1G077560	BART1_0-u12609	Hv135F	232	0.346983	0.000987197	0.394396	0.00848654	0.393894	0.00129442	0.343477	0.00157513	0.351165	0.00159938	Hv135F	GCACTCTCAGAAACAATTGG	Hv135R	GGAGCTTCTTGATGCTTGAG
	HvCalBP	Calmodulin-binding protein	61229	45290	HORVU2Hr1G077560	BART1_0-u12609	Hv135F	235	0.653017	0.000987197	0.605604	0.00848654	0.606106	0.00129442	0.656523	0.00157513	0.648835	0.00159938
	HvTTL1	transthyretin-like S-allantoin synthase	58318	42553	HORVU4Hr1G057650	BART1_0-u29736	Hv136F	131	0.750325	0.0151597	0.660737	0.0186922	0.708672	0.021388	0.701427	0.0102084	0.711257	0.0110965	Hv136F	CAGGTGAAAATCAGATTAGCC	Hv136R	CTCCAGGTGAACTTCAATTCC
	HvTTL1	transthyretin-like S-allantoin synthase	58318	42553	HORVU4Hr1G057650	BART1_0-u29736	Hv136F	206	0.249675	0.0151597	0.339263	0.0186922	0.291328	0.021388	0.298573	0.0102084	0.288743	0.0110965
	HvSSP	SCP1-like small phosphatase (SSP)	50957	36795	HORVU5Hr1G121310	BART1_0-u41201	Hv138F	233	0.810441	0.00131489	0.82718	0.00507762	0.822701	0.00193609	0.813374	0.00264884	0.81382	0.00301026	Hv138F	GGCTGATGTGCCAAGTAGTAG	Hv138R	GCTGCATTGCAAGATATATAG
	HvSSP	SCP1-like small phosphatase (SSP)	50957	36795	HORVU5Hr1G121310	BART1_0-u41201	Hv138F	236	0.189559	0.00131489	0.17282	0.00507762	0.177299	0.00193609	0.186626	0.00264884	0.18618	0.00301026
	HvLor	loricrin-related	14393	156796	HORVU3Hr1G055650	BART1_0-u20988	Hv140F	174	0.444088	0.00227895	0.466834	0.00746551	0.480066	0.00445862	0.447543	0.00282304	0.448033	0.00655955	Hv140F	CCTGTGTGTTTTCAACTCAC	Hv140R	CCAGATACATCATCACGATCC
	HvLor	loricrin-related	14393	156796	HORVU3Hr1G055650	BART1_0-u20988	Hv140F	177	0.555912	0.00227895	0.533166	0.00746551	0.519934	0.00445862	0.552457	0.00282304	0.551967	0.00655955
	HvMAP4	MAP Kinase 4; pathogen response	5653	136511	HORVU1Hr1G049500	BART1_0-u03305	Hv141F	215	0.653935	0.018837	0.720616	0.00955692	0.640342	0.00582336	0.655975	0.00816009	0.696073	0.0197173	Hv141F	GGCTTCTCTTCATGACATCAATG	Hv141R	GGAAATATCGGCTTCACTAGAG
	HvMAP4	MAP Kinase 4; pathogen response	5653	136511		BART1_0-u03305	Hv141F	253	0.0215095	0.00253512	0.0160334	0.000122569	0.0208741	0.000743817	0.0202842	0.00182414	0.0171203	0.00194286
	HvMAP4	MAP Kinase 4; pathogen response	5653	136511	HORVU1Hr1G049500	BART1_0-u03305	Hv141F	266	0.324555	0.0165236	0.263351	0.00954987	0.338784	0.00591374	0.323741	0.00637943	0.286807	0.0181906
	HvPPR	protein-protein interaction regulator family protein	14296	1567722	HORVU4Hr1G006320	BART1_0-u26508	Hv142F	133	0.433696	0.0121072	0.39331	0.022041	0.695554	0.0124868	0.645701	0.0168234	0.414352	0.0260527	Hv142F	GGAGCTATTGTACATTCAGTGG	Hv142R	GTTTTGCTCAACAATAAGCGG
	HvPPR	protein-protein interaction regulator family protein	14296	1567722	HORVU4Hr1G006320	BART1_0-u26508	Hv142F	202	0.0558418	0.00529955	0.044821	0.00157375	0.0287409	0.00188894	0.0395512	0.00157338	0.0699622	0.00182196
	HvPPR	protein-protein interaction regulator family protein	14296	1567722	HORVU4Hr1G006320	BART1_0-u26508	Hv142F	298	0.510462	0.00767222	0.561869	0.021106	0.275705	0.0106047	0.314748	0.0179787	0.515686	0.024713
	HvUPF3	UPF3, Smg-4/UPF3 family protein	27537	184083	HORVU2Hr1G076830	BART1_0-u12547	Hv144F	265	0.210192	0.00885091	0.252834	0.00104305	0.274825	0.00266934	0.249537	0.00596118	0.282345	0.00501117	Hv144F	CCAAAGAGAGATGATCATAC	Hv144R	CTATTGCATGGCGTCCTTCC
	HvUPF3	UPF3, Smg-4/UPF3 family protein	27537	184083	HORVU2Hr1G076830	BART1_0-u12547	Hv144F	268	0.107351	0.00703178	0.0954831	0.00483084	0.122827	0.0059849	0.128168	0.00277983	0.118284	0.0105699
	HvUPF3	UPF3, Smg-4/UPF3 family protein	27537	184083	HORVU2Hr1G076830	BART1_0-u12547	Hv144F	295	0.682458	0.0157951	0.651683	0.00394252	0.602348	0.00840321	0.622296	0.00509095	0.59937	0.0154226
	HvCBNAC	calmodulin-binding NAC protein (CBNAC); NTL9, NAC transcription factor-like 9	50406	359593	HORVU7Hr1G070780	BART1_0-u53381,BART1_0-u59110	Hv146F	186	0.572215	0.00691299	0.603871	0.0215436	0.571214	0.00290689	0.537079	0.00292566	0.533289	0.0106228	Hv146F	CCAATTGAGTTGCCATGTAC	Hv146R	CTGTGAATCAATTAGGTGAGCC
	HvCBNAC	calmodulin-binding NAC protein (CBNAC); NTL9, NAC transcription factor-like 9	50406	359593	HORVU0Hr1G021100	BART1_0-u53381,BART1_0-u59110	Hv146F	189	0.427785	0.00691299	0.396129	0.0215436	0.428786	0.00290689	0.462921	0.00292566	0.466711	0.0106228
	HvSUvar	SU(VAR)3-9 homolog, a SET domain protein	63544	47691	HORVU4Hr1G074120	BART1_0-u30899	Hv150F	196	0.816212	0.0101448	0.807343	0.0138478	0.877066	0.0140686	0.812187	0.0118508	0.850098	0.00549198	Hv150F	CCTTTGGCTAAATAATCAACC	Hv150R	CCACAGAAGCATAGCTTGCCC
	HvSUvar	SU(VAR)3-9 homolog, a SET domain protein	63544	47691	HORVU4Hr1G074120	BART1_0-u30899	Hv150F	252	0.183788	0.0101448	0.192657	0.0138478	0.122934	0.0140686	0.187813	0.0118508	0.149902	0.00549198
	HvDR19	Drought-responsive family protein; Drought induced 19/ RING finger protein	65417	50148	HORVU3Hr1G061690	BART1_0-u21412	Hv154F	184	0.319175	0.0100974	0.272813	0.0111477	0.282687	0.00405221	0.305036	0.0133452	0.258879	0.0143108	Hv154F	CTGCTACGAGGACTACGACC	Hv154R	CCTATGACTATGACCGCCTCC
	HvDR19	Drought-responsive family protein; Drought induced 19/ RING finger protein	65417	50148	HORVU3Hr1G061690	BART1_0-u21412	Hv154F	271	0.680825	0.0100974	0.727187	0.0111477	0.717313	0.00405221	0.694964	0.0133452	0.741121	0.0143108
	HvGI	GIGANTEA	70638	58270		BART1_0-u18690	Hv155F	95	0.0222636	0.00225666	0.0265628	0.00529622	0.0184783	0.00120208	0.02315	0.00102063	0.0321808	0.00561304	Hv155F	GTATTGGGGCGCTCCCGACCG	Hv155R	GAACAGTGATGAGAACTGGAG
	HvGI	GIGANTEA	70638	58270	HORVU3Hr1G021140	BART1_0-u18690	Hv155F	107	0.204044	0.0190683	0.180883	0.00587832	0.155521	0.00317481	0.289513	0.00246137	0.349734	0.058823
	HvGI	GIGANTEA	70638	58270	HORVU3Hr1G021140	BART1_0-u18690	Hv155F	235	0.575937	0.0189577	0.624263	0.00604647	0.650785	0.0029698	0.529462	0.00367488	0.435979	0.0462803
	HvGI	GIGANTEA	70638	58270	HORVU3Hr1G021140	BART1_0-u18690	Hv155F	239	0.121617	0.00772635	0.0914405	0.00717373	0.124923	0.0013287	0.114281	0.00096596	0.100969	0.0153637
	HvGI	GIGANTEA	70638	58270	HORVU3Hr1G021140	BART1_0-u18690	Hv155F	385	0.0761385	0.0067327	0.0768504	0.00758007	0.0502927	0.00154027	0.0435939	0.00388445	0.0811372	0.00542205
	HvSMG7	SMG7; Telomerase activating protein Est1	52014	37228	HORVU5Hr1G050800	BART1_0-u35643	Hv157F	121	0.15408	0.00612646	0.165003	0.00933365	0.130643	0.00181685	0.120133	0.00556613	0.124259	0.0067748	Hv157F	GGCGACGGCGACGACGACGACG	Hv157R	GGAGGCGCTGCACGAGGTCCCG
	HvSMG7	SMG7; Telomerase activating protein Est1	52014	37228	HORVU5Hr1G050800	BART1_0-u35643	Hv157F	131	0.84592	0.00612646	0.834997	0.00933365	0.869357	0.00181685	0.879867	0.00556613	0.875741	0.0067748
	HvCFPL	Cyclopropane-fatty-acyl-phospholipid synthase	63588	47733	HORVU2Hr1G122160	BART1_0-u16377,BART1_0-u16393	Hv159F	161	0.370131	0.00485827	0.530283	0.0250577	0.375391	0.0093611	0.354966	0.0230522	0.462751	0.0931633	Hv159F	CCAGTTGCCCACTGTCAAGCC	Hv159R	CCACTGAACCATCATTCTCC
	HvCFPL	Cyclopropane-fatty-acyl-phospholipid synthase	63588	47733	HORVU2Hr1G122160	BART1_0-u16377,BART1_0-u16393	Hv159F	164	0.629869	0.00485827	0.469717	0.0250577	0.624609	0.0093611	0.645034	0.0230522	0.537249	0.0931633
	HvD111	D111/G-patch domain-containing protein	34594	244216	HORVU1Hr1G043930	BART1_0-u02930	Hv161F	222	0.488999	0.00368796	0.459255	0.00604767	0.449626	0.00400421	0.451509	0.0124097	0.408699	0.00655379	Hv161F	GAATAACAAGCGTGGTTTAGG	Hv161R	GTGGTTTACACGTTATCAGG
	HvD111	D111/G-patch domain-containing protein	34594	244216	HORVU1Hr1G043930	BART1_0-u02930	Hv161F	225	0.511001	0.00368796	0.540745	0.00604767	0.550374	0.00400421	0.548491	0.0124097	0.591301	0.00655379
	HvUnk46	Protein of unknown function (DUF863)	58291	42528	HORVU5Hr1G096780	BART1_0-u39181	Hv162F	183	0.607488	0.0100883	0.493624	0.0304788	0.535915	0.0123277	0.561943	0.00719623	0.525174	0.0257286	Hv162F	GGAATTTTACACGTGCATTG	Hv162R	GGCTTATCCTCATAGTATGG
	HvUnk46	Protein of unknown function (DUF863)	58291	42528	HORVU5Hr1G096780	BART1_0-u39181	Hv162F	247	0.392512	0.0100883	0.506376	0.0304788	0.464085	0.0123277	0.438057	0.00719623	0.474826	0.0257286
	HvFBX361	FBX361 - F-box domain containing protein	65513	50289	HORVU6Hr1G000280	BART1_0-u41655	Hv167F	134	0.656462	0.016563	0.939176	0.0608238	0.756403	0.00465039	0.746237	0.0207378	0.819498	0.0138205	Hv167F	GCTCGCGGATGGACAGAAAGG	Hv167R	GGATTTGGGGAACCTCAGCAGG
	HvFBX361	FBX361 - F-box domain containing protein	65513	50289	HORVU6Hr1G000280	BART1_0-u41655	Hv167F	204	0.343538	0.016563	0.0608238	0.0608238	0.243597	0.00465039	0.253763	0.0207378	0.180502	0.0138205
	HvabHyd	alpha/beta-Hydrolases superfamily	20645	159108	HORVU3Hr1G050240	BART1_0-u20608	Hv168F	196	0.183503	0.00748308	0.137154	0.0234149	0.183589	0.00267953	0.212257	0.00480386	0.247077	0.00686045	Hv168F	GGAGAAGTATGATGTAGCAG	Hv168R	GGAGAGGCTCGTTGCACGCATG
	HvabHyd	alpha/beta-Hydrolases superfamily	20645	159108	HORVU3Hr1G050240	BART1_0-u20608	Hv168F	283	0.816497	0.00748308	0.862846	0.0234149	0.816411	0.00267953	0.787743	0.00480386	0.752923	0.00686045
	HvGTPase	NSP (nuclear shuttle protein)-interacting GTPase; interacts with NSPs from plant viruses	53294	38213	HORVU6Hr1G036640	BART1_0-u44239	Hv169F	149	0.491339	0.00283326	0.536183	0.019329	0.50034	0.00241365	0.50034	0.00241365	0.465149	0.00242213	Hv169F	CCGTTGGTCGCCACCGCCAAC	Hv169R	CCGCTCGTTCTTCTCGTCCTCC
	HvGTPase	NSP (nuclear shuttle protein)-interacting GTPase; interacts with NSPs from plant viruses	53294	38213	HORVU6Hr1G036640	BART1_0-u44239	Hv169F	152	0.352218	0.0026319	0.320062	0.0196257	0.35144	0.00308004	0.35144	0.00308004	0.398887	0.00659325
	HvGTPase	NSP (nuclear shuttle protein)-interacting GTPase; interacts with NSPs from plant viruses	53294	38213	HORVU6Hr1G036640	BART1_0-u44239	Hv169F	171	0.108115	0.00112321	0.101327	0.00452691	0.0982338	0.000828966	0.0982338	0.000828966	0.0911632	0.00234332
	HvGTPase	NSP (nuclear shuttle protein)-interacting GTPase; interacts with NSPs from plant viruses	53294	38213		BART1_0-u44239	Hv169F	174	0.0483285	0.00159475	0.0424279	0.00377309	0.0499864	0.00189804	0.0499864	0.00189804	0.0448004	0.00186482
	HvWAVE1	WAVE1; Encodes a member of the SCAR family	59332	43493	HORVU3Hr1G029210	BART1_0-u19238	Hv171F	137	0.787459	0.00864174	0.801303	0.0100908	0.744165	0.00352704	0.742523	0.00686125	0.762333	0.0110858	Hv171F	GGAATGGTGAATTGCAGCGAG	Hv171R	GCTTATATTGTCAGGGTTGG
	HvWAVE1	WAVE1; Encodes a member of the SCAR family	59332	43493	HORVU3Hr1G029210	BART1_0-u19238	Hv171F	140	0.212541	0.00864174	0.198697	0.0100908	0.255835	0.00352704	0.257477	0.00686125	0.237667	0.0110858
	HvUBC	Ubiquitin carboxyl-terminal hydrolase-related protein	55791	40265	HORVU4Hr1G074360	BART1_0-u30923	Hv172F	130	0.34394	0.0059684	0.370185	0.00246064	0.39156	0.00213021	0.349053	0.00555002	0.349208	0.000617719	Hv172F	GAGGATGATTCTGACAAAAGG	Hv172R	GGAAACAGTTGTATTCTCCAG
	HvUBC	Ubiquitin carboxyl-terminal hydrolase-related protein	55791	40265	HORVU4Hr1G074360	BART1_0-u30923	Hv172F	133	0.65606	0.0059684	0.629815	0.00246064	0.60844	0.00213021	0.650947	0.00555002	0.650792	0.000617719
	HvCYP38	CYP38,; cyclophilin 38	15227	1570191	HORVU7Hr1G062930	BART1_0-u52907	Hv173F	206	0.423674	0.0292089	0.880686	0.00640461	0.851265	0.0030583	0.680509	0.0339279	0.771118	0.03925	Hv173F	GGACTTGAAGAGCTTCAACG	Hv173R	GGATTATCTTTAATCTTAACCG
	HvCYP38	CYP38,; cyclophilin 38	15227	1570191	HORVU7Hr1G062930	BART1_0-u52907	Hv173F	239	0.576326	0.0292089	0.119314	0.00640461	0.148735	0.0030583	0.319491	0.0339279	0.228882	0.03925
	HvHAD	Haloacid dehalogenase-like hydrolase (HAD) superfamily protein	33004	233679	HORVU2Hr1G096850	BART1_0-u14163	Hv178F	197	0.30515	0.00399626	0.327916	0.00825552	0.262792	0.00647269	0.260716	0.00648841	0.288514	0.017096	Hv178F	CCGCATCATCTTCTTCTTCC	Hv178R	CCAGCATTTTCTGTACAGTTTC
	HvHAD	Haloacid dehalogenase-like hydrolase (HAD) superfamily protein	33004	233679	HORVU2Hr1G096850	BART1_0-u14163	Hv178F	202	0.69485	0.00399626	0.672084	0.00825552	0.737208	0.00647269	0.739284	0.00648841	0.711486	0.017096
	HvECT5	evolutionarily conserved C-terminal region 5 (ECT5)	16321	1573057	HORVU7Hr1G069070	BART1_0-u53291	Hv180F	133	0.262233	0.00826288	0.312883	0.00691397	0.292102	0.00355436	0.280196	0.0057449	0.293497	0.00742333	Hv180F	CCACAGCAGTGTACCGCCAACC	Hv180R	CCAGAATTATACATTGTTCC
	HvECT5	evolutionarily conserved C-terminal region 5 (ECT5)	16321	1573057	HORVU7Hr1G069070	BART1_0-u53291	Hv180F	136	0.565584	0.00825247	0.643227	0.00961424	0.68538	0.00484246	0.651753	0.0159414	0.669289	0.00761132
	HvECT5	evolutionarily conserved C-terminal region 5 (ECT5)	16321	1573057	HORVU7Hr1G069070	BART1_0-u53291	Hv180F	293	0.172183	0.0149239	0.0438899	0.00296923	0.022518	0.00178427	0.0680509	0.0103393	0.0372135	0.00806145
	HvIND2	IDN2 (INVOLVED IN DE NOVO 2), a double-stranded RNA-binding protein	4670	135384	HORVU7Hr1G115180	BART1_0-u56729	Hv181F	167	0.694393	0.0113401	0.665016	0.0134509	0.66529	0.00492025	0.641103	0.00773339	0.571676	0.0208542	Hv181F	CCTTCTCTGCCTCGGCGACCC	Hv181R	CCATTCCTGAACTTTAAGTC
	HvIND2	IDN2 (INVOLVED IN DE NOVO 2), a double-stranded RNA-binding protein	4670	135384	HORVU7Hr1G115180	BART1_0-u56729	Hv181F	183	0.305607	0.0113401	0.334984	0.0134509	0.33471	0.00492025	0.358897	0.00773339	0.428324	0.0208542
	HvABMM	ATP binding microtubule motor family protein	18712	1581684	HORVU7Hr1G057140	BART1_0-u52598	Hv182F	133	0.0572197	0.00183641	0.0636389	0.00905015	0.0652656	0.00180366	0.0555872	0.00259888	0.0585561	0.00339284	Hv182F	GACAGCAAAACACCATGAGG	Hv182R	GCACGAAGGAGACTCGGCGG
	HvABMM	ATP binding microtubule motor family protein	18712	1581684	HORVU7Hr1G057140	BART1_0-u52598	Hv182F	136	0.518668	0.00196628	0.520751	0.00695869	0.512416	0.00147222	0.504926	0.00239549	0.514216	0.00553447
	HvABMM	ATP binding microtubule motor family protein	18712	1581684	HORVU7Hr1G057140	BART1_0-u52598	Hv182F	139	0.424112	0.00325725	0.41561	0.00751256	0.422318	0.000392281	0.439487	0.000242739	0.427228	0.00650823
	HvArm	Armadillo/beta-catenin-like repeat ; C2 calcium/lipid-binding domain (CaLB) protein	66265	51313	HORVU4Hr1G017340	BART1_0-u27304	Hv183F	114	0.75343	0.00338437	0.793628	0.0137178	0.801286	0.00253338	0.767633	0.00522809	0.75129	0.0187555	Hv183F	GGACGTCTTCGCCTGCCGCCG	Hv183R	GGGTCTCGAGAATCTCGAGG
	HvArm	Armadillo/beta-catenin-like repeat ; C2 calcium/lipid-binding domain (CaLB) protein	66265	51313	HORVU4Hr1G017340	BART1_0-u27304	Hv183F	126	0.24657	0.00338437	0.206372	0.0137178	0.198714	0.00253338	0.232367	0.00522809	0.24871	0.0187555
	HvSPO11-3	DNA topoisomerase VI SPO11-3, involved in endoreduplication	75997	69761	HORVU4Hr1G057310	BART1_0-u29730	Hv185F	250	0.262165	0.0131725	0.288069	0.016401	0.254364	0.00427905	0.238631	0.000764775	0.266346	0.0113256	Hv185F	GGAGTTGGAGACGATGTTGCG	Hv185R	GCCGCACAGATGTTACACGG
	HvSPO11-3	DNA topoisomerase VI SPO11-3, involved in endoreduplication	75997	69761	HORVU4Hr1G057310	BART1_0-u29730	Hv185F	253	0.737835	0.0131725	0.711931	0.016401	0.745636	0.00427905	0.761369	0.000764775	0.733654	0.0113256
	HvRem	Remorin family protein	39928	2555502	HORVU5Hr1G068200	BART1_0-u36905	Hv189F	176	0.543888	0.00641936	0.551322	0.0312471	0.630451	0.00241925	0.594086	0.00450353	0.580534	0.0813111	Hv189F	CTGGAGACAGACGGGCTGGCC	Hv189R	CCGTGCAGGTAAACCGCGTC
	HvRem	Remorin family protein	39928	2555502	HORVU5Hr1G068200	BART1_0-u36905	Hv189F	185	0.456112	0.00641936	0.448678	0.0312471	0.369549	0.00241925	0.405914	0.00450353	0.419466	0.0813111
	HvTryp	Trypsin family protein	62326	46440	HORVU5Hr1G000170	BART1_0-u32165	Hv193F	167	0.512823	0.00389051	0.486265	0.00948216	0.508049	0.00785929	0.507583	0.00413896	0.504496	0.0099516	Hv193F	GACCACCTCGGTAATGGCGCCG	Hv193R	GGGTCCTTTGAGCTTTGTAGG
	HvTryp	Trypsin family protein	62326	46440	HORVU5Hr1G000170	BART1_0-u32165	Hv193F	170	0.487177	0.00389051	0.513735	0.00948216	0.491951	0.00785929	0.492417	0.00413896	0.495504	0.0099516
	HvGBP	GTP-binding family protein	60955	44940	HORVU3Hr1G013770	BART1_0-u18118	Hv194F	135	0.542655	0.0055036	0.519909	0.00619522	0.585117	0.00129452	0.560202	0.00498708	0.505156	0.00864888	Hv194F	CACTGGAACTGGAGAGCTCC	Hv194R	CCAACATTTGGTCTTCCAAC
	HvGBP	GTP-binding family protein	60955	44940	HORVU3Hr1G013770	BART1_0-u18118	Hv194F	144	0.457345	0.0055036	0.480091	0.00619522	0.414883	0.00129452	0.439798	0.00498708	0.494844	0.00864888
	HvIPM	interacts with PIEPPPHH; required for both leaf adaxial?abaxial polarity formation	54514	39185	HORVU2Hr1G102860	BART1_0-u14701	Hv197F	165	0.255504	0.00111591	0.300239	0.0118337	0.239284	0.00653128	0.231419	0.00752033	0.268705	0.00987828	Hv197F	GGGCCGAGGCCTAGCAGCGG	Hv197R	GTCTTCTGGTGCCTGACGGG
	HvIPM	interacts with PIEPPPHH; required for both leaf adaxial?abaxial polarity formation	54514	39185	HORVU2Hr1G102860	BART1_0-u14701	Hv197F	177	0.744496	0.00111591	0.699761	0.0118337	0.760716	0.00653128	0.768581	0.00752033	0.731295	0.00987828
	HvGGT-IB	beta subunit of geranylgeranyl transferase	63954	48179	HORVU3Hr1G013720	BART1_0-u18088	Hv198F	122	0.783602	0.0117451	0.866081	0.00596596	0.89142	0.00269051	0.803341	0.00489925	0.859111	0.0170661	Hv198F	GGCTTTGGCATGGTTCCCGG	Hv198R	GGCGCAGACTCTCGTAAGTTCG
	HvGGT-IB	beta subunit of geranylgeranyl transferase	63954	48179	HORVU3Hr1G013720	BART1_0-u18088	Hv198F	130	0.216398	0.0117451	0.133919	0.00596596	0.10858	0.00269051	0.196659	0.00489925	0.140889	0.0170661
	HvTHOS2	component of the putative Arabidopsis THO/TREX complex; THOS2	10832	1559878	HORVU3Hr1G109960	BART1_0-u25331	Hv212F	314	0.183832	0.00302594	0.238026	0.00977757	0.288537	0.00316226	0.273117	0.00741112	0.269717	0.0280379	Hv212F	CCGATGATGGAGTTAAAGTC	Hv212R	CCTCTCTTGTTCTTCAACGGC
	HvTHOS2	component of the putative Arabidopsis THO/TREX complex; THOS2	10832	1559878	HORVU3Hr1G109960	BART1_0-u25331	Hv212F	425	0.816168	0.00302594	0.761974	0.00977757	0.711463	0.00316226	0.726883	0.00741112	0.730283	0.0280379
	HvSPO11-2	AtSPO11-2; DNA topoisomerase VIA subunit (topo VIA); meiotic recombination.	14192	1567498		BART1_0-u53404	Hv217F	117	0.0497854	0.00540512	0.050895	0.00661722	0.0384574	0.0025473	0.0696045	0.00547275	0.0338611	0.00531509	Hv217F	GGACTGCCGCCTCTGCTCAG	Hv217R	GGCGTAGGACAGATACACCG
	HvSPO11-2	AtSPO11-2; DNA topoisomerase VIA subunit (topo VIA); meiotic recombination.	14192	1567498	HORVU7Hr1G071060	BART1_0-u53404	Hv217F	208	0.725492	0.0233433	0.842892	0.00257773	0.821465	0.00300442	0.720045	0.00758725	0.795247	0.030421
	HvSPO11-2	AtSPO11-2; DNA topoisomerase VIA subunit (topo VIA); meiotic recombination.	14192	1567498	HORVU7Hr1G071060	BART1_0-u53404	Hv217F	296	0.224723	0.0201731	0.106214	0.00821554	0.140078	0.00540536	0.21035	0.00997695	0.170891	0.0348496
	HvTEL1	TEL1;terminal EAR1-like 1	10511	1559260	HORVU5Hr1G081420	BART1_0-u37955	Hv221F	173	0.980115	0.00113524	0.860118	0.0233757	0.952112	0.000471152	0.974336	0.00184581	0.967569	0.0065484	Hv221F	GCGTGTAATTGGCCGCACGG	Hv221R	GGCCTCCATCCTCGCGACGAAG
	HvTEL1	TEL1;terminal EAR1-like 1	10511	1559260		BART1_0-u37955	Hv221F	225	0.00268597	0.000343589	0.077697	0.0192968	0	0	0.00447292	0.000405633	0	0
	HvTEL1	TEL1;terminal EAR1-like 1	10511	1559260		BART1_0-u37955	Hv221F	236	0.0171993	0.000796033	0.0621854	0.00563736	0.0478878	0.000471152	0.0211913	0.00163195	0.0324309	0.0065484
	HvSRX	ATSRX, SRX sulfiredoxin	67164	52658	HORVU7Hr1G028240	BART1_0-u50476	Hv222F	226	0.738091	0.00807664	0.964766	0.00137988	0.910249	0.00851754	0.786856	0.00581824	0.924623	0.00609917	Hv222F	CAGCATCCGTGTCATCGGCC	Hv222R	CTTCCTGGCTGAAGCAATCC
	HvSRX	ATSRX, SRX sulfiredoxin	67164	52658	HORVU7Hr1G028240	BART1_0-u50476	Hv222F	317	0.261909	0.00807664	0.0352342	0.00137988	0.0897507	0.00851754	0.213144	0.00581824	0.0753771	0.00609917
	HvMuDR	MuDR family transposase	71750	6024		BART1_0-u01500,BART1_0-u01504	Hv223F	308	0.441971	0.0136192	0.370998	0.0234807	0.37569	0.0104683	0.469591	0.0164865	0.448629	0.00316554	Hv223F	GGCTAGTTTAAAGGTTGATCTG	Hv223R	GGGTTAACTTATTCTGAATG
	HvMuDR	MuDR family transposase	71750	6024		BART1_0-u01500,BART1_0-u01504	Hv223F	439	0.156873	0.00201724	0.24659	0.013419	0.223522	0.000541765	0.209283	0.00982846	0.232757	0.0114364
	HvMuDR	MuDR family transposase	71750	6024		BART1_0-u01500,BART1_0-u01504	Hv223F	593	0.401156	0.0144162	0.382412	0.0105398	0.400788	0.0100631	0.321126	0.0187302	0.318615	0.00874005
	HvDCL2	DCL2; dicer-like 2; Encodes a Dicer-like protein	53494	38410	HORVU5Hr1G019300	BART1_0-u33637	Hv224F	376	0.456858	0.0176028	0.772311	0.101992	0.575699	0.00430394	0.479409	0.0192773	0.618613	0.0100974	Hv224F	CCGTGTTGAATCTACTGGAGC	Hv224R	CCAATTGTACACAAATTCCTC
	HvDCL2	DCL2; dicer-like 2; Encodes a Dicer-like protein	53494	38410	HORVU5Hr1G019300	BART1_0-u33637	Hv224F	481	0.543142	0.0176028	0.227689	0.101992	0.424301	0.00430394	0.520591	0.0192773	0.381387	0.0100974
	HvPP2A2	protein phosphatase 2A subunit A2	2967	126673	HORVU5Hr1G051850	BART1_0-u35732	Hv226F	231	205202	39171.6	146815	21367.9	262570	14896.9	258585	27839.2	84024.3	8490.02	Hv226F	CCGCATTGGTGCACAGATGAAAGA	Hv226R	CCAAGATTTGATGCAGCTGCCCTT

## Sheet: Supplementary Table S4
Supplementary Table S4| Correlation of HR RT-PCR data with BaRTv1.0, BaRTv1.0- QUASI and HORVU transcripts
Size: RT-PCR product length (bp)
Area: Peak area of the HR RT-PCR product
TPM: Transcripts per million
Ratio: Proportion of the alternative transcripts					86 primer pairs			86 primer pairs									81 primer pairs
					220 RT-PCR products			220 RT-PCR products									191 RT-PCR products
					3265 data points			3265 data points									2849 data points
					Pearson	0.792964		Pearson	0.828452								Pearson	0.769393
					Spearman	0.795021		Spearman	0.829605								Spearman	0.767721
RT-PCR					BaRTv.1.0 177K			BaRTv1.0 QUASI 177k				RT-PCR					HORVU transcripts - 344K
Sample File Name	Size	Area	Ratio		TPM	Ratio		TPM	Ratio			Sample File Name	Size	Area	Ratio		TPM	Ratio
014_HvASP1_Inf2_R1	161.16	200698	0.979344		63.9612	0.811446		84.4329	0.897645			014_HvASP1_Inf2_R1	161.16	200698	0.979344		82.5612	0.950096
014_HvASP1_Inf2_R1	501.52	4233	0.0206557		14.8625	0.188554		9.62759	0.102355			014_HvASP1_Inf2_R1	501.52	4233	0.0206557		4.33657	0.0499043
014_HvASP1_Inf2_R2	161.15	325831	0.967423		64.0505	0.779615		78.9891	0.848652			014_HvASP1_Inf2_R2	161.15	325831	0.967423		82.1831	0.90811
014_HvASP1_Inf2_R2	501.49	10972	0.0325769		18.1061	0.220385		14.0869	0.151348			014_HvASP1_Inf2_R2	501.49	10972	0.0325769		8.31595	0.0918899
014_HvASP1_Inf2_R3	161.3	219883	0.972994		60.59	0.75242		77.2696	0.851825			014_HvASP1_Inf2_R3	161.3	219883	0.972994		79.6114	0.926758
014_HvASP1_Inf2_R3	501.49	6103	0.0270061		19.9368	0.24758		13.441	0.148175			014_HvASP1_Inf2_R3	501.49	6103	0.0270061		6.29167	0.0732415
014_HvASP1_leaf_R1	161.99	42111	0.956981		11.5911	0.676452		20.7461	0.799704			014_HvASP1_leaf_R1	161.99	42111	0.956981		8.5358	0.872485
014_HvASP1_leaf_R1	502.34	1893	0.0430188		5.54405	0.323548		5.19612	0.200296			014_HvASP1_leaf_R1	502.34	1893	0.0430188		1.24752	0.127515
014_HvASP1_leaf_R2	161.98	14855	0.923244		4.28155	0.546818		7.21948	0.605395			014_HvASP1_leaf_R2	161.98	14855	0.923244		3.77966	0.793937
014_HvASP1_leaf_R2	502.34	1235	0.0767557		3.54839	0.453182		4.70576	0.394605			014_HvASP1_leaf_R2	502.34	1235	0.0767557		0.980992	0.206063
014_HvASP1_leaf_R3	161.98	15430	0.920754		7.00389	0.61721		9.43725	0.641552			014_HvASP1_leaf_R3	161.98	15430	0.920754		5.66592	0.855781
014_HvASP1_leaf_R3	502.55	1328	0.0792457		4.34377	0.38279		5.27278	0.358448			014_HvASP1_leaf_R3	502.55	1328	0.0792457		0.954843	0.144219
014_HvASP_Embryo_R1	161.95	128312	0.976113		22.9865	0.763515		35.1837	0.851062			014_HvASP_Embryo_R1	161.95	128312	0.976113		28.8273	0.899381
014_HvASP_Embryo_R1	502.5	3140	0.023887		7.11967	0.236485		6.15724	0.148938			014_HvASP_Embryo_R1	502.5	3140	0.023887		3.22507	0.100619
014_HvASP_Embryo_R2	161.95	155126	0.976446		21.5032	0.757038		29.7228	0.847596			014_HvASP_Embryo_R2	161.95	155126	0.976446		23.49	0.899245
014_HvASP_Embryo_R2	502.45	3742	0.0235541		6.90119	0.242962		5.34439	0.152404			014_HvASP_Embryo_R2	502.45	3742	0.0235541		2.63191	0.100755
014_HvASP_Embryo_R3	161.95	80838	0.974668		18.2758	0.664829		26.8985	0.807701			014_HvASP_Embryo_R3	161.95	80838	0.974668		23.9469	0.866473
014_HvASP_Embryo_R3	502.5	2101	0.0253319		9.21368	0.335171		6.40404	0.192299			014_HvASP_Embryo_R3	502.5	2101	0.0253319		3.69031	0.133527
014_HvASP_Inf1_R1	159.85	349991	0.976695		63.1172	0.771668		94.2902	0.883075			014_HvASP_Inf1_R1	159.85	349991	0.976695		77.0411	0.935794
014_HvASP_Inf1_R1	501.49	8351	0.0233046		18.676	0.228332		12.4847	0.116925			014_HvASP_Inf1_R1	501.49	8351	0.0233046		5.28588	0.0642059
014_HvASP_Inf1_R2	161.83	156399	0.985426		76.733	0.817133		104.876	0.899235			014_HvASP_Inf1_R2	161.83	156399	0.985426		93.504	0.943867
014_HvASP_Inf1_R2	502.55	2313	0.0145736		17.1721	0.182867		11.752	0.100765			014_HvASP_Inf1_R2	502.55	2313	0.0145736		5.56077	0.0561327
014_HvASP_Inf1_R3	161	171123	0.979996		62.7002	0.775842		90.2897	0.883164			014_HvASP_Inf1_R3	161	171123	0.979996		81.2166	0.922953
014_HvASP_Inf1_R3	501.52	3493	0.0200039		18.1155	0.224158		11.9446	0.116836			014_HvASP_Inf1_R3	501.52	3493	0.0200039		6.77988	0.0770472
014_HvASP_Node_R1	161.98	10183	0.891213		4.96508	0.367133		9.08432	0.538772			014_HvASP_Node_R1	161.98	10183	0.891213		9.5477	0.711485
014_HvASP_Node_R1	502.55	1243	0.108787		8.55883	0.632867		7.77685	0.461228			014_HvASP_Node_R1	502.55	1243	0.108787		3.8717	0.288515
014_HvASP_Node_R2	161.99	20611	0.918862		12.7971	0.624478		14.9554	0.636475			014_HvASP_Node_R2	161.99	20611	0.918862		19.6057	0.793269
014_HvASP_Node_R2	502.61	1820	0.0811377		7.69536	0.375522		8.54182	0.363525			014_HvASP_Node_R2	502.61	1820	0.0811377		5.10937	0.206731
014_HvASP_Node_R3	161.99	12989	0.878526		8.13955	0.360145		13.8906	0.461453			014_HvASP_Node_R3	161.99	12989	0.878526		19.0704	0.621443
014_HvASP_Node_R3	502.61	1796	0.121474		14.4612	0.639855		16.2113	0.538547			014_HvASP_Node_R3	502.61	1796	0.121474		11.6169	0.378557
023_HvASP1_Inf2_R1	242.14	4966	0.474036		1.0725	0.415787		1.26032	0.284674			023_HvASP1_Inf2_R1	242.14	4966	0.474036		0.868508	0.363163
023_HvASP1_Inf2_R1	328.56	1674	0.159794		0.430108	0.166744		0.250671	0.0566202			023_HvASP1_Inf2_R1	328.56	1674	0.159794		0.353737	0.147914
023_HvASP1_Inf2_R1	376.17	2536	0.242077		0.486959	0.188784		0.390265	0.0881509			023_HvASP1_Inf2_R1	376.17	2536	0.242077		0.838252	0.350512
023_HvASP1_Inf2_R1	415.86	696	0.0664376		0.208289	0.0807495		0.194152	0.043854			023_HvASP1_Inf2_R1	415.86	696	0.0664376		0.172698	0.072213
023_HvASP1_Inf2_R1	447.84	604	0.0576556		0.381589	0.147935		2.33183	0.526701			023_HvASP1_Inf2_R1	447.84	604	0.0576556		0.158314	0.0661984
023_HvASP1_Inf2_R2	242.1	4729	0.539902		1.43669	0.380147		1.69411	0.313132			023_HvASP1_Inf2_R2	242.1	4729	0.539902		1.64939	0.461358
023_HvASP1_Inf2_R2	328.63	1234	0.140884		0.428076	0.113268		0.208871	0.0386069			023_HvASP1_Inf2_R2	328.63	1234	0.140884		0.35251	0.098602
023_HvASP1_Inf2_R2	376.07	1585	0.180957		0.790161	0.209076		0.539194	0.0996624			023_HvASP1_Inf2_R2	376.07	1585	0.180957		0.924305	0.258541
023_HvASP1_Inf2_R2	415.7	672	0.0767211		0.600786	0.158967		0.424678	0.0784958			023_HvASP1_Inf2_R2	415.7	672	0.0767211		0.478129	0.133739
023_HvASP1_Inf2_R2	447.86	539	0.0615367		0.523593	0.138542		2.54335	0.470103			023_HvASP1_Inf2_R2	447.86	539	0.0615367		0.170746	0.0477601
023_HvASP1_Inf2_R3	242.07	7054	0.509608		1.88293	0.470432		2.05793	0.371775			023_HvASP1_Inf2_R3	242.07	7054	0.509608		1.08354	0.356814
023_HvASP1_Inf2_R3	328.62	1600	0.11559		0.433618	0.108335		0.198976	0.0359459			023_HvASP1_Inf2_R3	328.62	1600	0.11559		0.46299	0.152464
023_HvASP1_Inf2_R3	376.25	3135	0.226485		1.06646	0.266445		0.590869	0.106743			023_HvASP1_Inf2_R3	376.25	3135	0.226485		1.15788	0.381294
023_HvASP1_Inf2_R3	415.82	1136	0.0820691		0.306678	0.0766206		0.22078	0.0398849			023_HvASP1_Inf2_R3	415.82	1136	0.0820691		0.214882	0.0707615
023_HvASP1_Inf2_R3	447.69	917	0.0662477		0.312868	0.0781671		2.46687	0.445651			023_HvASP1_Inf2_R3	447.69	917	0.0662477		0.117416	0.0386656
023_HvASP1_leaf_R1	242.1	939	0.38642		1.36593	0.467981		1.82828	0.549081			023_HvASP1_leaf_R1	242.1	939	0.38642		0.439684	0.516451
023_HvASP1_leaf_R1	328.4	329	0.135391		0.545516	0.186899		0.356286	0.107002			023_HvASP1_leaf_R1	328.4	329	0.135391		0.187182	0.219863
023_HvASP1_leaf_R1	376.07	716	0.29465		0.401161	0.137442		0.380598	0.114304			023_HvASP1_leaf_R1	376.07	716	0.29465		0.164347	0.193041
023_HvASP1_leaf_R1	415.73	446	0.183539		0	0		0	0			023_HvASP1_leaf_R1	415.73	446	0.183539		0	0
023_HvASP1_leaf_R1	447	0	0		0.606163	0.207678		0.764547	0.229614			023_HvASP1_leaf_R1	447	0	0		0.060144	0.0706449
023_HvASP1_leaf_R2	242.22	566	0.483761		0	0		0	0			023_HvASP1_leaf_R2	242.22	566	0.483761		0	0
023_HvASP1_leaf_R2	328.35	294	0.251282		0.865427	0.462032		0.578756	0.301751			023_HvASP1_leaf_R2	328.35	294	0.251282		0.368038	0.540276
023_HvASP1_leaf_R2	376.15	310	0.264957		0.492308	0.262832		0.345097	0.179926			023_HvASP1_leaf_R2	376.15	310	0.264957		0.177369	0.260376
023_HvASP1_leaf_R2	415	0	0		0.164815	0.087991		0.128052	0.0667636			023_HvASP1_leaf_R2	415	0	0		0.0729834	0.107139
023_HvASP1_leaf_R2	447	0	0		0.35054	0.187145		0.866085	0.451559			023_HvASP1_leaf_R2	447	0	0		0.0628137	0.0922098
023_HvASP1_leaf_R3	242.2	479	0.453598		0	0		0	0			023_HvASP1_leaf_R3	242.2	479	0.453598		0	0
023_HvASP1_leaf_R3	328.62	282	0.267045		0.150475	0.342803		0.105349	0.116885			023_HvASP1_leaf_R3	328.62	282	0.267045		0.0757604	0.437283
023_HvASP1_leaf_R3	376.15	295	0.279356		0.28848	0.657197		0.16104	0.178674			023_HvASP1_leaf_R3	376.15	295	0.279356		0.0974922	0.562717
023_HvASP1_leaf_R3	415	0	0		0	0		0	0			023_HvASP1_leaf_R3	415	0	0		0	0
023_HvASP1_leaf_R3	447	0	0		0	0		0.634918	0.704441			023_HvASP1_leaf_R3	447	0	0		0	0
023_HvASP_Embryo_R1	242.03	1500	0.70855		0.311447	0.253283		0.851421	0.532028			023_HvASP_Embryo_R1	242.03	1500	0.70855		0.257361	0.672915
023_HvASP_Embryo_R1	328.53	274	0.129428		0	0		0	0			023_HvASP_Embryo_R1	328.53	274	0.129428		0	0
023_HvASP_Embryo_R1	376.15	343	0.162022		0	0		0	0			023_HvASP_Embryo_R1	376.15	343	0.162022		0	0
023_HvASP_Embryo_R1	415	0	0		0.211245	0.171794		0.188384	0.117716			023_HvASP_Embryo_R1	415	0	0		0	0
023_HvASP_Embryo_R1	447	0	0		0.706948	0.574923		0.560525	0.350256			023_HvASP_Embryo_R1	447	0	0		0.125096	0.327085
023_HvASP_Embryo_R2	241.96	2140	0.715719		1.03336	0.604453		1.01578	0.420065			023_HvASP_Embryo_R2	241.96	2140	0.715719		0.910645	0.699215
023_HvASP_Embryo_R2	328.53	392	0.131104		0	0		0	0			023_HvASP_Embryo_R2	328.53	392	0.131104		0	0
023_HvASP_Embryo_R2	376.16	458	0.153177		0.676218	0.395547		0.729361	0.30162			023_HvASP_Embryo_R2	376.16	458	0.153177		0.391737	0.300785
023_HvASP_Embryo_R2	415	0	0		0	0		0	0			023_HvASP_Embryo_R2	415	0	0		0	0
023_HvASP_Embryo_R2	447	0	0		0	0		0.673007	0.278315			023_HvASP_Embryo_R2	447	0	0		0	0
023_HvASP_Embryo_R3	242.1	1707	0.675772		0.601735	0.242992		0.675641	0.279531			023_HvASP_Embryo_R3	242.1	1707	0.675772		0.422744	0.361378
023_HvASP_Embryo_R3	328.63	360	0.142518		0.198608	0.0802017		0.0978529	0.0404844			023_HvASP_Embryo_R3	328.63	360	0.142518		0.16518	0.141202
023_HvASP_Embryo_R3	375.98	459	0.18171		0.56962	0.230023		0.316966	0.131138			023_HvASP_Embryo_R3	375.98	459	0.18171		0.45483	0.388806
023_HvASP_Embryo_R3	415	0	0		0.418921	0.169168		0.29326	0.12133			023_HvASP_Embryo_R3	415	0	0		0	0
023_HvASP_Embryo_R3	447	0	0		0.687474	0.277615		1.03333	0.427517			023_HvASP_Embryo_R3	447	0	0		0.127058	0.108614
023_HvASP_Inf1_R1	242.15	4553	0.633681		1.0769	0.619338		1.11693	0.282719			023_HvASP_Inf1_R1	242.15	4553	0.633681		0.959491	0.617859
023_HvASP_Inf1_R1	328.54	969	0.134864		0	0		0	0			023_HvASP_Inf1_R1	328.54	969	0.134864		0	0
023_HvASP_Inf1_R1	376	912	0.126931		0.399269	0.229624		0.279659	0.0707877			023_HvASP_Inf1_R1	376	912	0.126931		0.412575	0.265675
023_HvASP_Inf1_R1	415.77	403	0.0560891		0.262624	0.151038		0.213125	0.0539465			023_HvASP_Inf1_R1	415.77	403	0.0560891		0.180863	0.116466
023_HvASP_Inf1_R1	447.86	348	0.0484342		0	0		2.34096	0.592547			023_HvASP_Inf1_R1	447.86	348	0.0484342		0	0
023_HvASP_Inf1_R2	242.04	2366	0.708595		0.530484	0.157619		0.691784	0.203039			023_HvASP_Inf1_R2	242.04	2366	0.708595		0.492653	0.219324
023_HvASP_Inf1_R2	328.55	445	0.133273		1.11345	0.330832		0.458508	0.134573			023_HvASP_Inf1_R2	328.55	445	0.133273		0.767564	0.341711
023_HvASP_Inf1_R2	376.09	528	0.158131		0.612587	0.182014		0.362546	0.106408			023_HvASP_Inf1_R2	376.09	528	0.158131		0.531577	0.236652
023_HvASP_Inf1_R2	415	0	0		0.361712	0.107473		0.244325	0.0717096			023_HvASP_Inf1_R2	415	0	0		0.247815	0.110324
023_HvASP_Inf1_R2	447	0	0		0.747372	0.222062		1.64998	0.484271			023_HvASP_Inf1_R2	447	0	0		0.20663	0.0919893
023_HvASP_Inf1_R3	242.08	2880	0.706922		0.721096	0.257763		0.764513	0.244893			023_HvASP_Inf1_R3	242.08	2880	0.706922		0.622255	0.492979
023_HvASP_Inf1_R3	328.55	564	0.138439		0.341217	0.121971		0.166339	0.0532826			023_HvASP_Inf1_R3	328.55	564	0.138439		0.277476	0.219829
023_HvASP_Inf1_R3	376.08	630	0.154639		0.514326	0.183851		0.518048	0.165944			023_HvASP_Inf1_R3	376.08	630	0.154639		0	0
023_HvASP_Inf1_R3	415	0	0		0.175011	0.0625593		0.129993	0.0416401			023_HvASP_Inf1_R3	415	0	0		0	0
023_HvASP_Inf1_R3	447	0	0		1.04587	0.373856		1.54293	0.49424			023_HvASP_Inf1_R3	447	0	0		0.362503	0.287192
023_HvASP_Node_R1	242.02	437	1		0.33149	0.218824		0.403688	0.339017			023_HvASP_Node_R1	242.02	437	1		0.368577	0.442577
023_HvASP_Node_R1	328	0	0		0.52953	0.349555		0.276731	0.232398			023_HvASP_Node_R1	328	0	0		0.290652	0.349007
023_HvASP_Node_R1	376	0	0		0.339651	0.224212		0.224761	0.188754			023_HvASP_Node_R1	376	0	0		0.173568	0.208416
023_HvASP_Node_R1	415	0	0		0	0		0	0			023_HvASP_Node_R1	415	0	0		0	0
023_HvASP_Node_R1	447	0	0		0.314196	0.207408		0.285582	0.239831			023_HvASP_Node_R1	447	0	0		0	0
023_HvASP_Node_R2	242.08	487	0.62677		0.622275	0.432504		1.51563	0.53984			023_HvASP_Node_R2	242.08	487	0.62677		0.541837	0.66465
023_HvASP_Node_R2	328	0	0		0.466242	0.324055		0.432947	0.154208			023_HvASP_Node_R2	328	0	0		0.273384	0.33535
023_HvASP_Node_R2	376.09	290	0.37323		0.350257	0.243441		0.198359	0.0706519			023_HvASP_Node_R2	376.09	290	0.37323		0	0
023_HvASP_Node_R2	415	0	0		0	0		0	0			023_HvASP_Node_R2	415	0	0		0	0
023_HvASP_Node_R2	447	0	0		0	0		0.660616	0.2353			023_HvASP_Node_R2	447	0	0		0	0
023_HvASP_Node_R3	242.01	471	0.611688		0.274602	0.130392		0.735952	0.578975			023_HvASP_Node_R3	242.01	471	0.611688		0.257462	0.199369
023_HvASP_Node_R3	328	0	0		0	0		0	0			023_HvASP_Node_R3	328	0	0		0	0
023_HvASP_Node_R3	376.09	299	0.388312		0.427347	0.202921		0.261657	0.205846			023_HvASP_Node_R3	376.09	299	0.388312		0.663292	0.513628
023_HvASP_Node_R3	415	0	0		0	0		0	0			023_HvASP_Node_R3	415	0	0		0	0
023_HvASP_Node_R3	447	0	0		1.40403	0.666688		0.27352	0.215179			023_HvASP_Node_R3	447	0	0		0.370631	0.287003
028_HvASP1_Inf2_R1	204.29	14234	0.193161		1.53669	0.040888		9.5786	0.1672			028_HvASP1_Inf2_R1	204.29	14234	0.186155		9.59781	0.0522118
028_HvASP1_Inf2_R1	284.35	1427	0.0193649		1.62761	0.0433072		0.81494	0.0142253			028_HvASP1_Inf2_R1	300.33	23172	0.303049		7.81636	0.0425207
028_HvASP1_Inf2_R1	300.33	23172	0.314452		12.1371	0.322942		29.0359	0.50684			028_HvASP1_Inf2_R1	419.24	1658	0.0216837		0.612222	0.00333047
028_HvASP1_Inf2_R1	419.24	1658	0.0224997		3.66098	0.0974108		1.6386	0.0286028			028_HvASP1_Inf2_R1	427.12	4200	0.0549285		127.952	0.696054
028_HvASP1_Inf2_R1	551.74	24009	0.325811		0	0		0	0			028_HvASP1_Inf2_R1	551.74	24009	0.313995		26.4081	0.143659
028_HvASP1_Inf2_R1	669.78	9190	0.124712		18.6205	0.495452		16.2201	0.283132			028_HvASP1_Inf2_R1	669.78	9190	0.120189		11.4382	0.0622234
028_HvASP1_Inf2_R2	204.09	17223	0.325737		2.63271	0.0895056		14.6237	0.290928			028_HvASP1_Inf2_R2	204.09	17223	0.314076		8.55345	0.073735
028_HvASP1_Inf2_R2	284.3	781	0.014771		2.58583	0.0879118		1.19544	0.0237824			028_HvASP1_Inf2_R2	300.49	16651	0.303645		5.58184	0.0481183
028_HvASP1_Inf2_R2	300.49	16651	0.314918		6.36325	0.216335		17.8052	0.354221			028_HvASP1_Inf2_R2	419.15	1042	0.0190018		0.85395	0.00736148
028_HvASP1_Inf2_R2	419.15	1042	0.0197072		2.47641	0.0841918		1.11879	0.0222575			028_HvASP1_Inf2_R2	427.09	2744	0.0500392		71.7911	0.618875
028_HvASP1_Inf2_R2	551.91	12812	0.242312		0	0		0	0			028_HvASP1_Inf2_R2	551.91	12812	0.233638		19.95	0.171979
028_HvASP1_Inf2_R2	671.06	4365	0.0825548		15.3557	0.522056		15.5226	0.308811			028_HvASP1_Inf2_R2	671.06	4365	0.0795995		9.27216	0.0799307
028_HvASP1_Inf2_R3	204.26	22302	0.243786		1.71604	0.0470904		9.78256	0.166507			028_HvASP1_Inf2_R3	204.26	22302	0.234225		11.0939	0.0646758
028_HvASP1_Inf2_R3	284.29	1548	0.0169214		2.12888	0.0584193		1.84088	0.0313332			028_HvASP1_Inf2_R3	300.33	30183	0.316995		8.32524	0.0485349
028_HvASP1_Inf2_R3	300.33	30183	0.329934		9.70081	0.266203		25.2135	0.429154			028_HvASP1_Inf2_R3	419.13	1745	0.0183268		0	0
028_HvASP1_Inf2_R3	419.13	1745	0.0190748		4.67217	0.12821		1.98102	0.0337185			028_HvASP1_Inf2_R3	427.07	5282	0.0554739		103.938	0.605943
028_HvASP1_Inf2_R3	551.7	26989	0.29502		0	0		0	0			028_HvASP1_Inf2_R3	551.7	26989	0.28345		36.8359	0.214748
028_HvASP1_Inf2_R3	670.64	8715	0.0952646		18.2235	0.500077		19.9337	0.339287			028_HvASP1_Inf2_R3	670.64	8715	0.0915287		11.338	0.0660988
028_HvASP1_leaf_R1	204.29	47070	0.401009		1.6189	0.0467474		18.1985	0.186501			028_HvASP1_leaf_R1	204.29	47070	0.375185		9.97064	0.0798892
028_HvASP1_leaf_R1	284.23	2072	0.0176522		0.935152	0.0270035		4.09849	0.0420021			028_HvASP1_leaf_R1	300.33	47384	0.377688		8.13571	0.0651869
028_HvASP1_leaf_R1	300.33	47384	0.403684		9.56936	0.276325		54.79	0.561498			028_HvASP1_leaf_R1	419.33	1596	0.0127214		4.84186	0.0387951
028_HvASP1_leaf_R1	419.33	1596	0.013597		8.39167	0.242318		0.999707	0.0102452			028_HvASP1_leaf_R1	427.18	10151	0.0809115		74.66	0.598209
028_HvASP1_leaf_R1	551.96	14788	0.125985		1.69109	0.048832		0.373416	0.00382683			028_HvASP1_leaf_R1	551.96	14788	0.117872		23.5	0.188293
028_HvASP1_leaf_R1	670.22	4469	0.0380732		12.4246	0.358773		19.1182	0.195927			028_HvASP1_leaf_R1	670.22	4469	0.0356215		3.69761	0.0296269
028_HvASP1_leaf_R2	204.09	30927	0.340947		0.910516	0.0217507		18.2712	0.180176			028_HvASP1_leaf_R2	204.09	30927	0.318769		13.1339	0.0856752
028_HvASP1_leaf_R2	284.17	1480	0.0163159		0.720023	0.0172001		2.48686	0.0245235			028_HvASP1_leaf_R2	300.33	32198	0.33187		7.27784	0.0474749
028_HvASP1_leaf_R2	300.33	32198	0.354959		7.76268	0.185437		51.1935	0.504831			028_HvASP1_leaf_R2	419.25	1049	0.0108122		5.98791	0.0390604
028_HvASP1_leaf_R2	419.25	1049	0.0115645		14.2774	0.341063		3.5278	0.0347884			028_HvASP1_leaf_R2	427.17	7791	0.080303		91.0484	0.593928
028_HvASP1_leaf_R2	551.91	18063	0.199131		0.000542012	1.29478e-05		0	0			028_HvASP1_leaf_R2	551.91	18063	0.186178		30.6273	0.199788
028_HvASP1_leaf_R2	670.85	6992	0.0770817		18.1903	0.434536		25.9279	0.255681			028_HvASP1_leaf_R2	670.85	6992	0.0720676		5.22345	0.0340737
028_HvASP1_leaf_R3	204.1	31448	0.288872		1.50513	0.0270738		17.2106	0.150523			028_HvASP1_leaf_R3	204.1	31448	0.265332		15.8896	0.0979693
028_HvASP1_leaf_R3	284.28	1565	0.0143756		0.552204	0.00993287		1.65339	0.0144605			028_HvASP1_leaf_R3	300.33	39430	0.332678		12.6024	0.0777017
028_HvASP1_leaf_R3	300.33	39430	0.362192		6.9826	0.125601		50.5614	0.442207			028_HvASP1_leaf_R3	419.21	1760	0.0148494		7.40638	0.045665
028_HvASP1_leaf_R3	419.21	1760	0.0161668		11.0487	0.198741		4.62366	0.0404383			028_HvASP1_leaf_R3	427.19	11223	0.0946905		52.7999	0.325544
028_HvASP1_leaf_R3	551.7	24452	0.224608		9.63895	0.173382		2.39e-09	2.09028e-11			028_HvASP1_leaf_R3	551.7	24452	0.206306		65.836	0.40592
028_HvASP1_leaf_R3	670.43	10210	0.0937859		25.866	0.46527		40.2897	0.352371			028_HvASP1_leaf_R3	670.43	10210	0.0861436		7.65529	0.0471996
028_HvASP_Embryo_R1	204.04	14643	0.573875		1.99359	0.116679		10.1211	0.337322			028_HvASP_Embryo_R1	204.04	14643	0.564647		4.46345	0.123748
028_HvASP_Embryo_R1	284.35	548	0.0214767		4.63771	0.271431		0.11083	0.00369381			028_HvASP_Embryo_R1	300.32	6005	0.231558		5.26813	0.146058
028_HvASP_Embryo_R1	300.32	6005	0.235343		3.54733	0.207614		10.8625	0.362032			028_HvASP_Embryo_R1	418.88	313	0.0120696		0	0
028_HvASP_Embryo_R1	418.88	313	0.0122668		0.223722	0.0130938		0.0852785	0.00284221			028_HvASP_Embryo_R1	426.98	965	0.0372113		13.5461	0.375562
028_HvASP_Embryo_R1	551.43	2884	0.113027		0	0		0	0			028_HvASP_Embryo_R1	551.43	2884	0.11121		9.61	0.266435
028_HvASP_Embryo_R1	670.82	1123	0.0440116		6.68381	0.391183		8.82458	0.294111			028_HvASP_Embryo_R1	670.82	1123	0.0433039		3.18118	0.0881974
028_HvASP_Embryo_R2	204.01	15705	0.488036		0.914746	0.0530392		6.47799	0.197652			028_HvASP_Embryo_R2	204.01	15705	0.477501		5.1684	0.0883082
028_HvASP_Embryo_R2	284.17	680	0.0211311		0.845765	0.0490395		0.51441	0.0156954			028_HvASP_Embryo_R2	300.32	9694	0.29474		3.09854	0.0529422
028_HvASP_Embryo_R2	300.32	9694	0.301243		4.41343	0.255901		14.5551	0.444096			028_HvASP_Embryo_R2	419.16	500	0.0152022		2.65248	0.0453207
028_HvASP_Embryo_R2	419.16	500	0.0155376		2.82998	0.164089		1.24041	0.0378466			028_HvASP_Embryo_R2	427.06	1390	0.0422621		35.4564	0.605814
028_HvASP_Embryo_R2	551.63	3741	0.116252		0	0		0	0			028_HvASP_Embryo_R2	551.63	3741	0.113743		7.12102	0.121671
028_HvASP_Embryo_R2	671.63	1860	0.0577999		8.24269	0.477931		9.98675	0.304709			028_HvASP_Embryo_R2	671.63	1860	0.0565521		5.03	0.0859435
028_HvASP_Embryo_R3	204.03	16783	0.480654		1.93835	0.110075		7.35799	0.250124			028_HvASP_Embryo_R3	204.03	16783	0.472415		4.33436	0.0768953
028_HvASP_Embryo_R3	284.24	785	0.0224819		2.41034	0.136878		0.432646	0.0147072			028_HvASP_Embryo_R3	300.48	9951	0.280105		5.03147	0.0892626
028_HvASP_Embryo_R3	300.48	9951	0.28499		4.20395	0.238733		13.1648	0.447519			028_HvASP_Embryo_R3	419.04	516	0.0145246		0.760162	0.0134859
028_HvASP_Embryo_R3	419.04	516	0.0147779		1.12503	0.0638881		0.0173484	0.000589734			028_HvASP_Embryo_R3	426.97	1394	0.0392389		32.211	0.571451
028_HvASP_Embryo_R3	551.43	4915	0.140762		0	0		8.37e-08	2.84526e-09			028_HvASP_Embryo_R3	551.43	4915	0.138349		9.29369	0.164878
028_HvASP_Embryo_R3	670.41	1967	0.0563336		7.93172	0.450426		8.44454	0.28706			028_HvASP_Embryo_R3	670.41	1967	0.0553679		4.73638	0.0840274
028_HvASP_Inf1_R1	204.14	10917	0.458024		1.58512	0.0659885		7.26149	0.225611			028_HvASP_Inf1_R1	204.14	10917	0.45013		2.63975	0.070969
028_HvASP_Inf1_R1	284.3	270	0.0113279		4.02558	0.167585		0.434733	0.013507			028_HvASP_Inf1_R1	300.33	5128	0.211438		4.45772	0.119845
028_HvASP_Inf1_R1	300.33	5128	0.215146		3.05075	0.127003		6.27	0.194806			028_HvASP_Inf1_R1	419.37	314	0.0129469		0	0
028_HvASP_Inf1_R1	419.37	314	0.0131739		0.76071	0.0316683		0.55554	0.0172604			028_HvASP_Inf1_R1	427.22	688	0.0283676		18.761	0.504385
028_HvASP_Inf1_R1	551.7	4707	0.197483		0	0		0	0			028_HvASP_Inf1_R1	551.7	4707	0.194079		2.67734	0.0719796
028_HvASP_Inf1_R1	670.64	2499	0.104846		14.599	0.607756		17.6641	0.548815			028_HvASP_Inf1_R1	670.64	2499	0.103039		8.66	0.232822
028_HvASP_Inf1_R2	204.14	10633	0.407551		1.65256	0.0684531		6.65403	0.197431			028_HvASP_Inf1_R2	204.14	10633	0.397852		4.67853	0.0926706
028_HvASP_Inf1_R2	284.13	374	0.014335		1.71567	0.0710672		0	0			028_HvASP_Inf1_R2	300.33	7240	0.270897		3.98675	0.0789681
028_HvASP_Inf1_R2	300.33	7240	0.277501		3.70321	0.153396		8.51669	0.252697			028_HvASP_Inf1_R2	419.28	287	0.0107386		0	0
028_HvASP_Inf1_R2	419.28	287	0.0110004		1.82557	0.0756195		1.07342	0.0318493			028_HvASP_Inf1_R2	427.11	1010	0.0377909		27.4116	0.542959
028_HvASP_Inf1_R2	551.49	5151	0.197432		0	0		0	0			028_HvASP_Inf1_R2	551.49	5151	0.192734		5.02598	0.0995528
028_HvASP_Inf1_R2	670	2405	0.0921809		15.2445	0.631464		17.459	0.518023			028_HvASP_Inf1_R2	670	2405	0.0899873		9.38273	0.18585
028_HvASP_Inf1_R3	204.14	9651	0.362424		1.30709	0.0450891		6.24672	0.17561			028_HvASP_Inf1_R3	204.14	9651	0.352393		2.45234	0.0413541
028_HvASP_Inf1_R3	284.3	363	0.0136318		9.65003	0.332886		0.964971	0.0271275			028_HvASP_Inf1_R3	300.33	6887	0.25147		7.38853	0.124594
028_HvASP_Inf1_R3	300.33	6887	0.258628		3.46875	0.119657		12.8997	0.36264			028_HvASP_Inf1_R3	419.18	404	0.0147515		0	0
028_HvASP_Inf1_R3	419.18	404	0.0151714		1.05236	0.036302		0.659737	0.0185467			028_HvASP_Inf1_R3	427.04	1121	0.0409318		30.8354	0.519981
028_HvASP_Inf1_R3	552.83	6905	0.259304		0	0		0	0			028_HvASP_Inf1_R3	552.83	6905	0.252127		10.2467	0.172791
028_HvASP_Inf1_R3	674.13	2419	0.0908408		13.5108	0.466066		14.8005	0.416076			028_HvASP_Inf1_R3	674.13	2419	0.0883266		8.37807	0.14128
028_HvASP_Node_R1	204.12	11379	0.296513		1.49215	0.0422038		13.3369	0.174563			028_HvASP_Node_R1	204.12	11379	0.283681		14.9955	0.071331
028_HvASP_Node_R1	284.2	577	0.0150354		0.358821	0.0101488		0.637142	0.00833937			028_HvASP_Node_R1	300.33	15036	0.37485		11.2049	0.0532997
028_HvASP_Node_R1	300.33	15036	0.391807		8.13697	0.230145		37.8775	0.495768			028_HvASP_Node_R1	419.22	646	0.0161049		10.6259	0.0505455
028_HvASP_Node_R1	419.22	646	0.0168334		7.78628	0.220226		1.78454	0.0233573			028_HvASP_Node_R1	427.02	2313	0.0576635		92.4321	0.439683
028_HvASP_Node_R1	551.7	8257	0.215161		0.28171	0.00796785		0	0			028_HvASP_Node_R1	551.7	8257	0.205849		70.5212	0.335457
028_HvASP_Node_R1	671.28	2481	0.0646498		17.2999	0.489308		22.7656	0.297972			028_HvASP_Node_R1	671.28	2481	0.0618518		10.4447	0.0496836
028_HvASP_Node_R2	204.14	15681	0.157055		2.52155	0.0442917		14.9556	0.112837			028_HvASP_Node_R2	204.14	15681	0.149082		30.4613	0.110334
028_HvASP_Node_R2	284.28	1327	0.0132907		0.085567	0.00150301		0.333183	0.0025138			028_HvASP_Node_R2	300.33	45628	0.433792		65.7201	0.238046
028_HvASP_Node_R2	300.33	45628	0.456993		15.4629	0.27161		65.6371	0.495219			028_HvASP_Node_R2	419.11	1974	0.0187671		1.59237	0.00576774
028_HvASP_Node_R2	419.11	1974	0.0197708		5.82492	0.102316		1.3184	0.00994706			028_HvASP_Node_R2	427.12	6667	0.0633842		24.6898	0.0894292
028_HvASP_Node_R2	551.49	24573	0.246114		9.22085	0.161967		1.0574	0.00797787			028_HvASP_Node_R2	551.49	24573	0.233619		138.904	0.503126
028_HvASP_Node_R2	670.43	10661	0.106777		23.8147	0.418312		49.24	0.371506			028_HvASP_Node_R2	670.43	10661	0.101356		14.7144	0.0532972
028_HvASP_Node_R3	204.13	17972	0.345915		3.70806	0.119097		14.9581	0.251768			028_HvASP_Node_R3	204.13	17972	0.333922		23.055	0.217001
028_HvASP_Node_R3	284.15	465	0.00895005		2.52e-08	8.09381e-10		0	0			028_HvASP_Node_R3	300.33	12771	0.237287		16.8066	0.158189
028_HvASP_Node_R3	300.33	12771	0.245809		5.46318	0.175468		16.632	0.279943			028_HvASP_Node_R3	419.11	222	0.00412478		0	0
028_HvASP_Node_R3	419.11	222	0.00427293		0	0		0	0			028_HvASP_Node_R3	427.12	2331	0.0433102		3.10869	0.0292599
028_HvASP_Node_R3	551.7	13535	0.260514		7.14495	0.229484		0.935735	0.0157499			028_HvASP_Node_R3	551.7	13535	0.251482		51.8591	0.488113
028_HvASP_Node_R3	670.64	6990	0.13454		14.8187	0.475952		26.8863	0.452539			028_HvASP_Node_R3	670.64	6990	0.129875		11.4146	0.107438
029_HvASP1_Inf2_R1	121.69	24493	0.431511		11.4035	0.573182		1.5323	0.159914			029_HvASP1_Inf2_R1	121.69	24493	0.431511		2.29806	0.34499
029_HvASP1_Inf2_R1	173.13	32268	0.568489		8.49156	0.426818		8.04973	0.840086			029_HvASP1_Inf2_R1	173.13	32268	0.568489		4.36317	0.65501
029_HvASP1_Inf2_R2	121.8	33075	0.427696		8.97263	0.584925		2.56797	0.272991			029_HvASP1_Inf2_R2	121.8	33075	0.427696		2.99424	0.519105
029_HvASP1_Inf2_R2	173.27	44258	0.572304		6.36716	0.415075		6.83881	0.727009			029_HvASP1_Inf2_R2	173.27	44258	0.572304		2.77384	0.480895
029_HvASP1_Inf2_R3	121.71	50223	0.426229		8.76731	0.436119		2.26674	0.21248			029_HvASP1_Inf2_R3	121.71	50223	0.426229		2.50165	0.490938
029_HvASP1_Inf2_R3	173.22	67608	0.573771		11.3357	0.563881		8.40126	0.78752			029_HvASP1_Inf2_R3	173.22	67608	0.573771		2.594	0.509062
029_HvASP1_leaf_R1	121.78	142523	0.298053		422.8	0.239035		82.7091	0.0614938			029_HvASP1_leaf_R1	121.78	142523	0.298053		107.606	0.287043
029_HvASP1_leaf_R1	172	335657	0.701947		1345.98	0.760965		1262.29	0.938506			029_HvASP1_leaf_R1	172	335657	0.701947		267.271	0.712957
029_HvASP1_leaf_R2	121.78	165896	0.324454		739.357	0.251148		126.836	0.0566625			029_HvASP1_leaf_R2	121.78	165896	0.324454		178.296	0.23776
029_HvASP1_leaf_R2	171.93	345413	0.675546		2204.55	0.748852		2111.61	0.943337			029_HvASP1_leaf_R2	171.93	345413	0.675546		571.604	0.76224
029_HvASP1_leaf_R3	121.71	174988	0.342668		736.983	0.218526		144.665	0.0622546			029_HvASP1_leaf_R3	121.71	174988	0.342668		281.882	0.219957
029_HvASP1_leaf_R3	171.96	335676	0.657332		2635.53	0.781474		2179.1	0.937745			029_HvASP1_leaf_R3	171.96	335676	0.657332		999.649	0.780043
029_HvASP_Embryo_R1	121.49	15534	0.472086		4.09128	0.445358		1.7203	0.343422			029_HvASP_Embryo_R1	121.49	15534	0.472086		2.81752	0.537587
029_HvASP_Embryo_R1	173.05	17371	0.527914		5.09522	0.554642		3.28899	0.656578			029_HvASP_Embryo_R1	173.05	17371	0.527914		2.42353	0.462413
029_HvASP_Embryo_R2	121.51	16910	0.469487		4.09417	0.387085		1.30553	0.189802			029_HvASP_Embryo_R2	121.51	16910	0.469487		2.97619	0.665241
029_HvASP_Embryo_R2	173.14	19108	0.530513		6.48277	0.612915		5.57286	0.810198			029_HvASP_Embryo_R2	173.14	19108	0.530513		1.49766	0.334759
029_HvASP_Embryo_R3	121.38	24095	0.450854		2.38327	0.214835		24.5345	0.78817			029_HvASP_Embryo_R3	121.38	24095	0.450854		1.68398	0.343902
029_HvASP_Embryo_R3	172.96	29348	0.549146		8.71021	0.785165		6.59395	0.21183			029_HvASP_Embryo_R3	172.96	29348	0.549146		3.21271	0.656098
029_HvASP_Inf1_R1	121.58	28351	0.497194		9.74633	0.552631		1.8184	0.223291			029_HvASP_Inf1_R1	121.58	28351	0.497194		2.72276	0.500155
029_HvASP_Inf1_R1	173.01	28671	0.502806		7.88991	0.447369		6.32525	0.776709			029_HvASP_Inf1_R1	173.01	28671	0.502806		2.72107	0.499845
029_HvASP_Inf1_R2	121.79	29830	0.483382		13.8822	0.557187		2.34368	0.253757			029_HvASP_Inf1_R2	121.79	29830	0.483382		2.99238	0.597125
029_HvASP_Inf1_R2	172.97	31881	0.516618		11.0326	0.442813		6.89224	0.746243			029_HvASP_Inf1_R2	172.97	31881	0.516618		2.01893	0.402875
029_HvASP_Inf1_R3	121.58	17218	0.463647		11.2032	0.565069		17.274	0.685876			029_HvASP_Inf1_R3	121.58	17218	0.463647		1.57705	0.396926
029_HvASP_Inf1_R3	173.01	19918	0.536353		8.62305	0.434931		7.9113	0.314124			029_HvASP_Inf1_R3	173.01	19918	0.536353		2.39611	0.603074
029_HvASP_Node_R1	121.46	71701	0.29079		37.5039	0.215517		11.5497	0.113056			029_HvASP_Node_R1	121.46	71701	0.29079		27.1657	0.319081
029_HvASP_Node_R1	172.98	174872	0.70921		136.514	0.784483		90.6091	0.886944			029_HvASP_Node_R1	172.98	174872	0.70921		57.9715	0.680919
029_HvASP_Node_R2	121.6	52763	0.245977		328.473	0.698207		9.19729	0.0816693			029_HvASP_Node_R2	121.6	52763	0.245977		26.8267	0.160901
029_HvASP_Node_R2	173.02	161741	0.754023		141.979	0.301793		103.419	0.918331			029_HvASP_Node_R2	173.02	161741	0.754023		139.901	0.839099
029_HvASP_Node_R3	121.58	40046	0.181577		71.9265	0.238895		8.74186	0.0588401			029_HvASP_Node_R3	121.58	40046	0.181577		38.5296	0.163331
029_HvASP_Node_R3	172.85	180499	0.818423		229.153	0.761105		139.828	0.94116			029_HvASP_Node_R3	172.85	180499	0.818423		197.37	0.836669
030_HvASP1_Inf2_R1	337.03	315	0.127273		0	0		0	0			038_HvASP1_Inf2_R1	406.94	7197	0.304661		6.33667	0.229558
030_HvASP1_Inf2_R1	435.64	2160	0.872727		1.4911	1		1.68355	1			038_HvASP1_Inf2_R1	411	0	0		5.99428	0.217155
030_HvASP1_Inf2_R2	336.83	1041	0.126167		0	0		0	0			038_HvASP1_Inf2_R1	445.86	6362	0.269314		8.4915	0.307621
030_HvASP1_Inf2_R2	435.63	7210	0.873833		1.63239	1		1.80414	1			038_HvASP1_Inf2_R1	451.61	8147	0.344876		0	0
030_HvASP1_Inf2_R3	337.06	594	0.142207		1.16726	1		1.33414	1			038_HvASP1_Inf2_R1	456.32	1917	0.0811497		5.91778	0.214383
030_HvASP1_Inf2_R3	435.69	3583	0.857793		0	0		0	0			038_HvASP1_Inf2_R1	461	0	0		0.863509	0.0312823
030_HvASP1_leaf_R1	337.07	817	0.153919		0.550877	0.20746		0	0			038_HvASP1_Inf2_R2	406.66	6963	0.285978		5.71834	0.213138
030_HvASP1_leaf_R1	435.64	4491	0.846081		2.10447	0.79254		3.62009	1			038_HvASP1_Inf2_R2	411	0	0		7.3945	0.275613
030_HvASP1_leaf_R2	337	1806	0.132872		0.149827	0.0430587		0	0			038_HvASP1_Inf2_R2	445.76	7088	0.291112		5.76908	0.215029
030_HvASP1_leaf_R2	435.58	11786	0.867128		3.32977	0.956941		5.23436	1			038_HvASP1_Inf2_R2	451.41	8479	0.348242		0	0
030_HvASP1_leaf_R3	336.96	958	0.131883		0.199257	0.0506045		0.205245	0.0459614			038_HvASP1_Inf2_R2	456.19	1818	0.0746673		4.16913	0.155395
030_HvASP1_leaf_R3	435.44	6306	0.868117		3.73828	0.949396		4.26035	0.954039			038_HvASP1_Inf2_R2	461	0	0		3.77826	0.140826
030_HvASP_Inf1_R1	337	0	0		0.0185242	0.218269		0.101069	0.999882			038_HvASP1_Inf2_R3	406.44	8501	0.27062		3.48297	0.116579
030_HvASP_Inf1_R1	435.62	316	1		0.0663446	0.781731		1.19e-05	0.000117727			038_HvASP1_Inf2_R3	411	0	0		11.8074	0.395206
034_HvASP1_Inf2_R1	267.93	1481	0.00768444		1.57378	0.00785999		2.20907	0.025547			038_HvASP1_Inf2_R3	445.26	9022	0.287206		9.45804	0.31657
034_HvASP1_Inf2_R1	276.46	178448	0.925911		189.613	0.946991		75.8146	0.876764			038_HvASP1_Inf2_R3	450.94	11082	0.352784		0	0
034_HvASP1_Inf2_R1	292.9	1372	0.00711888		0.871285	0.00435149		1.01399	0.0117264			038_HvASP1_Inf2_R3	455.83	2808	0.0893897		3.00253	0.100498
034_HvASP1_Inf2_R1	358.15	10300	0.0534435		6.4188	0.0320576		5.47251	0.0632873			038_HvASP1_Inf2_R3	461	0	0		2.12565	0.0711477
034_HvASP1_Inf2_R1	392.76	1126	0.00584246		1.74992	0.00873969		1.96077	0.0226755			038_HvASP1_leaf_R1	407.14	1899	0.220429		1.94179	0.280335
034_HvASP1_Inf2_R2	267.88	1204	0.00652702		1.19168	0.00945911		1.01396	0.0177267			038_HvASP1_leaf_R1	411	0	0		1.8524	0.26743
034_HvASP1_Inf2_R2	276.63	173589	0.941045		118.977	0.944395		50.9871	0.891387			038_HvASP1_leaf_R1	446.02	3070	0.356355		2.78744	0.402421
034_HvASP1_Inf2_R2	292.92	1253	0.00679265		0.286262	0.00227224		0.306347	0.00535574			038_HvASP1_leaf_R1	451.61	3051	0.35415		0	0
034_HvASP1_Inf2_R2	358.27	7694	0.04171		5.35908	0.0425384		4.72595	0.0826219			038_HvASP1_leaf_R1	456.36	595	0.0690656		4.85e-05	7.00192e-06
034_HvASP1_Inf2_R2	392.78	724	0.00392489		0.168209	0.00133518		0.166365	0.00290849			038_HvASP1_leaf_R1	461	0	0		0.344991	0.0498062
034_HvASP1_Inf2_R3	268	1802	0.00921588		1.88e-08	1.42668e-10		0	0			038_HvASP1_leaf_R2	406.88	1482	0.185065		2.30805	0.229828
034_HvASP1_Inf2_R3	276.59	179884	0.919972		123.398	0.936433		54.1606	0.888449			038_HvASP1_leaf_R2	411	0	0		4.28877	0.427062
034_HvASP1_Inf2_R3	292.99	1807	0.00924145		1.18933	0.00902549		0.679783	0.0111511			038_HvASP1_leaf_R2	445.78	3263	0.407468		1.74788	0.174048
034_HvASP1_Inf2_R3	358.16	11005	0.0562823		6.54101	0.0496379		5.53325	0.0907673			038_HvASP1_leaf_R2	451.5	2815	0.351523		0	0
034_HvASP1_Inf2_R3	392.75	1034	0.00528814		0.646193	0.00490378		0.587181	0.00963211			038_HvASP1_leaf_R2	456.21	448	0.0559441		1.18344	0.117843
034_HvASP1_leaf_R1	267.86	1457	0.00782135		3.12214	0.0128297		4.13894	0.03078			038_HvASP1_leaf_R2	461	0	0		0.514351	0.0512175
034_HvASP1_leaf_R1	276.45	170513	0.915334		221.485	0.910141		113.146	0.841431			038_HvASP1_leaf_R3	406.9	2687	0.22284		3.28397	0.191432
034_HvASP1_leaf_R1	292.85	1813	0.0097324		1.84464	0.00758012		0.830654	0.00617731			038_HvASP1_leaf_R3	411	0	0		3.89574	0.227094
034_HvASP1_leaf_R1	358.26	11109	0.0596344		13.7285	0.0564141		12.8518	0.0955748			038_HvASP1_leaf_R3	445.89	4717	0.391193		3.26421	0.19028
034_HvASP1_leaf_R1	393	1393	0.00747779		3.17212	0.0130351		3.50113	0.0260368			038_HvASP1_leaf_R3	451.59	3953	0.327832		0	0
034_HvASP1_leaf_R2	268.01	1560	0.00815073		5.34263	0.0196569		8.79725	0.0563783			038_HvASP1_leaf_R3	456.42	701	0.0581357		6.58013	0.383574
034_HvASP1_leaf_R2	276.49	174791	0.913252		247.381	0.910176		127.448	0.816767			038_HvASP1_leaf_R3	461	0	0		0.130727	0.00762044
034_HvASP1_leaf_R2	292.8	1736	0.00907029		0.801269	0.00294807		1.25366	0.00803424			038_HvASP_Embryo_R1	406.5	458	0.248508		0.119747	0.0815609
034_HvASP1_leaf_R2	358.11	11987	0.06263		13.9458	0.05131		13.0559	0.0836704			038_HvASP_Embryo_R1	411	0	0		0.781189	0.532075
034_HvASP1_leaf_R2	392.81	1320	0.00689677		4.32404	0.0159092		5.48484	0.0351503			038_HvASP_Embryo_R1	445.47	574	0.311449		0.567256	0.386364
034_HvASP1_leaf_R3	268	1499	0.00807125		3.09271	0.0157827		1.34995	0.0127581			038_HvASP_Embryo_R1	451.2	711	0.385784		0	0
034_HvASP1_leaf_R3	276.52	167561	0.902219		180.691	0.922104		95.1212	0.898971			038_HvASP_Embryo_R1	456	100	0.0542594		3e-08	2.04333e-08
034_HvASP1_leaf_R3	292.92	1572	0.00846431		1.16681	0.00595448		0.812223	0.00767616			038_HvASP_Embryo_R1	461	0	0		0	0
034_HvASP1_leaf_R3	358.29	13359	0.0719305		8.5901	0.0438371		6.58924	0.0622736			038_HvASP_Embryo_R2	406.5	882	0.30351		1.447	0.298791
034_HvASP1_leaf_R3	392.79	1730	0.00931505		2.41452	0.0123218		1.93855	0.0183208			038_HvASP_Embryo_R2	411	0	0		1.04593	0.215974
034_HvASP_Embryo_R1	267.88	283	0.00503953		0	0		0.000206392	7.10346e-05			038_HvASP_Embryo_R2	445.47	697	0.239849		1.16872	0.241329
034_HvASP_Embryo_R1	276.67	53341	0.949872		4.30134	0.874529		2.46241	0.847496			038_HvASP_Embryo_R2	451.2	1102	0.379215		0	0
034_HvASP_Embryo_R1	292.89	412	0.0073367		0	0		0	0			038_HvASP_Embryo_R2	456.06	225	0.077426		1.1812	0.243906
034_HvASP_Embryo_R1	358.1	1741	0.0310029		0.617124	0.125471		0.442897	0.152433			038_HvASP_Embryo_R2	461	0	0		2.56e-09	5.28614e-10
034_HvASP_Embryo_R1	392.64	379	0.00674906		0	0		0	0			038_HvASP_Embryo_R3	406.55	953	0.254201		1.31599	0.296268
034_HvASP_Embryo_R2	267.85	424	0.00777625		0.272548	0.0078601		0.494136	0.0352209			038_HvASP_Embryo_R3	411	0	0		1.53764	0.346168
034_HvASP_Embryo_R2	276.66	51581	0.946006		32.9165	0.94929		12.6091	0.898747			038_HvASP_Embryo_R3	445.61	991	0.264337		0.134664	0.0303169
034_HvASP_Embryo_R2	292.89	371	0.00680422		0.186988	0.00539261		0.141266	0.0100691			038_HvASP_Embryo_R3	451.2	1504	0.401174		0	0
034_HvASP_Embryo_R2	358.11	1876	0.0344062		1.12372	0.0324073		0.639477	0.0455804			038_HvASP_Embryo_R3	456.07	301	0.0802881		1.45359	0.327246
034_HvASP_Embryo_R2	392.77	273	0.00500688		0.175116	0.00505023		0.145662	0.0103824			038_HvASP_Embryo_R3	461	0	0		0	0
034_HvASP_Embryo_R3	267.98	341	0.00613795		0	0		0	0			038_HvASP_Inf1_R1	406.77	4208	0.351987		1.57436	0.0840074
034_HvASP_Embryo_R3	276.64	52677	0.948178		24.4332	0.530452		11.0046	0.971928			038_HvASP_Inf1_R1	411	0	0		10.5214	0.561419
034_HvASP_Embryo_R3	292.88	377	0.00678595		0.602579	0.0130822		0	0			038_HvASP_Inf1_R1	445.63	3033	0.253701		4.69448	0.250496
034_HvASP_Embryo_R3	358.14	1752	0.0315357		20.3957	0.442797		0.0962822	0.00850366			038_HvASP_Inf1_R1	451.4	3897	0.325972		0	0
034_HvASP_Embryo_R3	392.75	409	0.00736194		0.629588	0.0136686		0.22156	0.0195682			038_HvASP_Inf1_R1	456.13	817	0.0683396		1.95048	0.104077
034_HvASP_Inf1_R1	267.86	1360	0.00702287		0.497634	0.00418259		0.932697	0.0180165			038_HvASP_Inf1_R1	461	0	0		3.09e-08	1.64882e-09
034_HvASP_Inf1_R1	276.44	181299	0.936205		112.826	0.948298		47.7507	0.922381			038_HvASP_Inf1_R2	406.76	1405	0.359703		2.68986	0.151075
034_HvASP_Inf1_R1	292.83	1827	0.0094344		0.730231	0.00613756		0.52132	0.0100701			038_HvASP_Inf1_R2	411	0	0		8.67592	0.487278
034_HvASP_Inf1_R1	358.08	7968	0.0411458		4.38719	0.0368742		2.21772	0.0428388			038_HvASP_Inf1_R2	445.62	899	0.230159		3.62341	0.203507
034_HvASP_Inf1_R1	392.84	1199	0.00619149		0.536331	0.00450784		0.346492	0.00669305			038_HvASP_Inf1_R2	451.25	1336	0.342038		0	0
034_HvASP_Inf1_R2	267.83	682	0.0059432		0.316537	0.00327084		0.0147539	0.000333735			038_HvASP_Inf1_R2	456.16	266	0.0681004		2.81566	0.15814
034_HvASP_Inf1_R2	276.58	108881	0.948829		90.8779	0.93906		39.9309	0.903241			038_HvASP_Inf1_R2	461	0	0		0	0
034_HvASP_Inf1_R2	292.82	914	0.00796493		0	0		0	0			038_HvASP_Inf1_R3	406.77	2764	0.326598		4.55513	0.184318
034_HvASP_Inf1_R2	358.22	3694	0.0321909		5.08768	0.052572		3.81183	0.0862239			038_HvASP_Inf1_R3	411	0	0		6.66388	0.269646
034_HvASP_Inf1_R2	392.86	582	0.00507176		0.493282	0.00509718		0.451004	0.0102018			038_HvASP_Inf1_R3	445.81	2207	0.260782		7.09472	0.287079
034_HvASP_Inf1_R3	267.96	841	0.00583939		0.81569	0.0096253		1.25458	0.0327693			038_HvASP_Inf1_R3	451.55	2937	0.34704		0	0
034_HvASP_Inf1_R3	276.72	136452	0.947439		80.3621	0.948289		35.1109	0.917089			038_HvASP_Inf1_R3	456.26	555	0.0655796		4.52355	0.18304
034_HvASP_Inf1_R3	292.98	1243	0.00863063		0.532814	0.00628731		0.280439	0.007325			038_HvASP_Inf1_R3	461	0	0		1.87619	0.0759177
034_HvASP_Inf1_R3	358.21	4955	0.0344045		2.54994	0.0300898		1.26945	0.0331577			038_HvASP_Node_R1	406.57	886	0.458118		1.21096	0.132959
034_HvASP_Inf1_R3	392.69	531	0.00368694		0.483784	0.00570875		0.369802	0.00965914			038_HvASP_Node_R1	411	0	0		4.5328	0.497684
034_HvASP_Node_R1	267.92	3370	0.0114037		0.9761	0.00540743		1.62552	0.0173786			038_HvASP_Node_R1	445.64	379	0.195967		2.18548	0.239957
034_HvASP_Node_R1	276.29	266393	0.901447		168.511	0.933522		82.9471	0.886794			038_HvASP_Node_R1	451.39	569	0.294209		0	0
034_HvASP_Node_R1	292.88	5117	0.0173154		1.28616	0.00712511		0.874508	0.00934943			038_HvASP_Node_R1	456	100	0.0517063		0.519926	0.0570859
034_HvASP_Node_R1	358.29	16666	0.0563961		7.92461	0.043901		6.47646	0.0692403			038_HvASP_Node_R1	461	0	0		0.658614	0.0723133
034_HvASP_Node_R1	392.76	3971	0.0134375		1.81312	0.0100444		1.61236	0.0172379			038_HvASP_Node_R2	406.72	1349	0.341779		2.98517	0.16591
034_HvASP_Node_R2	267.96	1665	0.00768684		2.46643	0.0144353		0.536815	0.00541918			038_HvASP_Node_R2	411	0	0		6.43975	0.357909
034_HvASP_Node_R2	276.36	200768	0.92689		154.707	0.905458		89.7189	0.905718			038_HvASP_Node_R2	445.66	1146	0.290347		3.96457	0.220343
034_HvASP_Node_R2	292.85	2365	0.0109185		1.1169	0.00653691		0.580699	0.00586219			038_HvASP_Node_R2	451.39	1147	0.2906		0	0
034_HvASP_Node_R2	358.19	9927	0.0458302		9.52079	0.0557226		6.50266	0.0656447			038_HvASP_Node_R2	456.25	305	0.0772739		2.78169	0.154601
034_HvASP_Node_R2	392.89	1879	0.00867482		3.0494	0.0178473		1.71927	0.0173561			038_HvASP_Node_R2	461	0	0		1.8215	0.101236
034_HvASP_Node_R3	266.79	2133	0.00907382		3.5831	0.0149624		2.09165	0.0139451			038_HvASP_Node_R3	406.73	1404	0.359723		4.64987	0.231587
034_HvASP_Node_R3	276.47	215164	0.915311		214.586	0.896072		132.36	0.882446			038_HvASP_Node_R3	411	0	0		7.01932	0.349598
034_HvASP_Node_R3	292.84	3358	0.014285		3.20355	0.0133774		2.03075	0.013539			038_HvASP_Node_R3	445.64	1034	0.264924		3.47287	0.172967
034_HvASP_Node_R3	358.18	12017	0.0511205		15.3499	0.0640984		11.6473	0.0776527			038_HvASP_Node_R3	451.24	1123	0.287727		0	0
034_HvASP_Node_R3	392.72	2400	0.0102096		2.75138	0.0114893		1.8625	0.0124173			038_HvASP_Node_R3	456.12	342	0.0876249		4.13744	0.206066
038_HvASP1_Inf2_R1	406.94	7197	0.299937		12.4187	0.472549		9.32195	0.267963			038_HvASP_Node_R3	461	0	0		0.798776	0.0397831
038_HvASP1_Inf2_R1	411	0	0		0.800854	0.0304736		3.25573	0.0935873			051_HvASP1_Inf2_R1	228.92	74657	0.317349		53.1715	0.255629
038_HvASP1_Inf2_R1	445.86	6362	0.265139		0.00306037	0.000116451		7.41979	0.213285			051_HvASP1_Inf2_R1	231.62	160595	0.682651		154.831	0.744371
038_HvASP1_Inf2_R1	451.61	8147	0.339529		3.24183	0.123356		2.09869	0.0603277			051_HvASP1_Inf2_R2	228.74	58235	0.295297		38.9154	0.228244
038_HvASP1_Inf2_R1	456.32	1917	0.0798916		9.26101	0.352395		11.094	0.318902			051_HvASP1_Inf2_R2	231.57	138973	0.704703		131.584	0.771756
038_HvASP1_Inf2_R1	461	0	0		0	0		0.12405	0.00356587			051_HvASP1_Inf2_R3	228.85	102583	0.365716		43.6233	0.249954
038_HvASP1_Inf2_R1	547.61	372	0.0155032		0.554774	0.0211099		1.47396	0.0423696			051_HvASP1_Inf2_R3	231.54	177916	0.634284		130.902	0.750046
038_HvASP1_Inf2_R2	406.66	6963	0.28172		11.4773	0.432676		7.21561	0.210823			051_HvASP1_leaf_R1	228.73	3768	0.297536		3.66297	0.254633
038_HvASP1_Inf2_R2	411	0	0		3.59743	0.135617		6.82962	0.199546			051_HvASP1_leaf_R1	231.75	8896	0.702464		10.7223	0.745367
038_HvASP1_Inf2_R2	445.76	7088	0.286778		0.601283	0.0226674		4.79175	0.140004			051_HvASP1_leaf_R2	228.74	5733	0.306512		1.72846	0.182326
038_HvASP1_Inf2_R2	451.41	8479	0.343057		3.79469	0.143054		4.90094	0.143194			051_HvASP1_leaf_R2	231.73	12971	0.693488		7.75158	0.817674
038_HvASP1_Inf2_R2	456.19	1818	0.0735556		6.6273	0.249839		7.04856	0.205943			051_HvASP1_leaf_R3	228.75	8021	0.311677		5.57497	0.421186
038_HvASP1_Inf2_R2	461	0	0		0.280666	0.0105807		3.14047	0.0917572			051_HvASP1_leaf_R3	231.75	17714	0.688323		7.66138	0.578814
038_HvASP1_Inf2_R2	547.45	368	0.0148891		0.147637	0.00556568		0.298913	0.00873354			051_HvASP_Embryo_R1	228.64	22056	0.272923		8.07156	0.198951
038_HvASP1_Inf2_R3	406.44	8501	0.267042		12.8288	0.437005		8.19005	0.221016			051_HvASP_Embryo_R1	231.59	58758	0.727077		32.499	0.801049
038_HvASP1_Inf2_R3	411	0	0		5.13769	0.175012		9.33879	0.252015			051_HvASP_Embryo_R2	228.71	15048	0.266346		7.85114	0.195447
038_HvASP1_Inf2_R3	445.26	9022	0.283408		0.000227111	7.73639e-06		3.70887	0.100087			051_HvASP_Embryo_R2	231.65	41450	0.733654		32.3191	0.804553
038_HvASP1_Inf2_R3	450.94	11082	0.348118		3.25334	0.110823		5.17999	0.139786			051_HvASP_Embryo_R3	228.69	17605	0.26748		8.70842	0.192411
038_HvASP1_Inf2_R3	455.83	2808	0.0882076		8.1071	0.276163		9.31534	0.251382			051_HvASP_Embryo_R3	231.64	48213	0.73252		36.551	0.807589
038_HvASP1_Inf2_R3	461	0	0		0	0		0.859644	0.0231982			051_HvASP_Inf1_R1	228.72	51992	0.260901		24.7333	0.195747
038_HvASP1_Inf2_R3	547.45	421	0.0132249		0.029055	0.000989739		0.463762	0.012515			051_HvASP_Inf1_R1	231.59	147287	0.739099		101.62	0.804253
038_HvASP1_leaf_R1	407.14	1899	0.2179		7.80114	0.561394		7.70637	0.379529			051_HvASP_Inf1_R2	228.74	52999	0.270793		25.8475	0.18679
038_HvASP1_leaf_R1	411	0	0		0.626572	0.04509		1.63264	0.0804054			051_HvASP_Inf1_R2	231.61	142719	0.729207		112.53	0.81321
038_HvASP1_leaf_R1	446.02	3070	0.352266		0.0300478	0.00216233		2.41824	0.119095			051_HvASP_Inf1_R3	228.74	42221	0.258939		28.8779	0.198243
038_HvASP1_leaf_R1	451.61	3051	0.350086		1.70669	0.122819		3.54545	0.174609			051_HvASP_Inf1_R3	231.77	120833	0.741061		116.791	0.801757
038_HvASP1_leaf_R1	456.36	595	0.0682731		3.41541	0.245783		3.98699	0.196354			051_HvASP_Node_R1	228.71	4332	0.262037		3.81556	0.209745
038_HvASP1_leaf_R1	461	0	0		0	0		0	0			051_HvASP_Node_R1	231.58	12200	0.737963		14.3759	0.790255
038_HvASP1_leaf_R1	547	100	0.0114745		0.31616	0.0227518		1.01541	0.0500076			051_HvASP_Node_R2	228.67	6696	0.268786		9.5827	0.263971
038_HvASP1_leaf_R2	406.88	1482	0.182782		7.36372	0.434937		4.67726	0.17483			051_HvASP_Node_R2	231.54	18216	0.731214		26.7194	0.736029
038_HvASP1_leaf_R2	411	0	0		3.02435	0.178633		8.11949	0.303497			051_HvASP_Node_R3	228.81	23540	0.264322		23.9998	0.282726
038_HvASP1_leaf_R2	445.78	3263	0.402442		0.101707	0.00600731		4.51745	0.168857			051_HvASP_Node_R3	231.67	65518	0.735678		60.8873	0.717274
038_HvASP1_leaf_R2	451.5	2815	0.347188		2.65689	0.156929		3.32069	0.124123			052_HvASP1_Inf2_R1	130.52	123553	0.641411		24.8822	0.4611
038_HvASP1_leaf_R2	456.21	448	0.0552541		3.45865	0.204285		3.33971	0.124834			052_HvASP1_Inf2_R1	222.85	69074	0.358589		29.0805	0.5389
038_HvASP1_leaf_R2	461	0	0		4.33e-08	2.55751e-09		1.45	0.0541992			052_HvASP1_Inf2_R2	130.6	122933	0.698372		26.1192	0.543485
038_HvASP1_leaf_R2	547	100	0.0123335		0.325216	0.0192088		1.32854	0.0496592			052_HvASP1_Inf2_R2	222.97	53095	0.301628		21.9395	0.456515
038_HvASP1_leaf_R3	406.9	2687	0.218367		9.18356	0.321394		5.54967	0.137368			052_HvASP1_Inf2_R3	130.5	175044	0.688626		36.5136	0.604151
038_HvASP1_leaf_R3	411	0	0		1.6461	0.057608		6.94661	0.171946			052_HvASP1_Inf2_R3	222.92	79149	0.311374		23.9243	0.395849
038_HvASP1_leaf_R3	445.89	4717	0.38334		3.28564	0.114986		8.24946	0.204195			052_HvASP1_leaf_R1	130.61	133438	0.610203		17.6914	0.38534
038_HvASP1_leaf_R3	451.59	3953	0.321252		2.15312	0.075352		5.22787	0.129403			052_HvASP1_leaf_R1	222.77	85240	0.389797		28.2198	0.61466
038_HvASP1_leaf_R3	456.42	701	0.0569687		11.1275	0.389425		13.6644	0.338228			052_HvASP1_leaf_R2	130.57	143091	0.588017		22.7975	0.462276
038_HvASP1_leaf_R3	461	0	0		1.054	0.0368865		9.24e-07	2.28713e-08			052_HvASP1_leaf_R2	222.9	100254	0.411983		26.5183	0.537724
038_HvASP1_leaf_R3	547.23	247	0.0200731		0.124234	0.00434778		0.761929	0.0188597			052_HvASP1_leaf_R3	130.5	105193	0.613334		48.7922	0.521157
038_HvASP_Embryo_R1	406.5	458	0.248508		0.426851	0.214461		0.00394783	0.00178136			052_HvASP1_leaf_R3	222.86	66317	0.386666		44.8307	0.478843
038_HvASP_Embryo_R1	411	0	0		0.598159	0.30053		1.03785	0.468304			052_HvASP_Embryo_R1	130.46	192973	0.626194		42.2137	0.468062
038_HvASP_Embryo_R1	445.47	574	0.311449		0.806693	0.405303		0.970646	0.43798			052_HvASP_Embryo_R1	222.89	115195	0.373806		47.9745	0.531938
038_HvASP_Embryo_R1	451.2	711	0.385784		0.145769	0.073238		0.203744	0.0919344			052_HvASP_Embryo_R2	130.63	122538	0.629695		25.947	0.434152
038_HvASP_Embryo_R1	456	100	0.0542594		0.0128736	0.00646802		0	0			052_HvASP_Embryo_R2	222.92	72061	0.370305		33.8178	0.565848
038_HvASP_Embryo_R1	461	0	0		0	0		0	0			052_HvASP_Embryo_R3	130.43	148321	0.622374		33.6963	0.400093
038_HvASP_Embryo_R1	547	0	0		0	0		0	0			052_HvASP_Embryo_R3	222.78	89994	0.377626		50.5248	0.599907
038_HvASP_Embryo_R2	406.5	882	0.30351		1.99378	0.303567		1.6156	0.196146			052_HvASP_Inf1_R1	130.5	128000	0.780259		17.0564	0.543935
038_HvASP_Embryo_R2	411	0	0		0.647707	0.0986179		0.909111	0.110373			052_HvASP_Inf1_R1	222.83	36048	0.219741		14.301	0.456065
038_HvASP_Embryo_R2	445.47	697	0.239849		0.981677	0.149467		0.400158	0.0485823			052_HvASP_Inf1_R2	130.5	129894	0.759112		22.2218	0.546373
038_HvASP_Embryo_R2	451.2	1102	0.379215		1.5151	0.230685		3.08172	0.374145			052_HvASP_Inf1_R2	222.81	41219	0.240888		18.4497	0.453627
038_HvASP_Embryo_R2	456.06	225	0.077426		1.42958	0.217664		2.23012	0.270754			052_HvASP_Inf1_R3	130.5	106877	0.779902		29.2353	0.599858
038_HvASP_Embryo_R2	461	0	0		0	0		0	0			052_HvASP_Inf1_R3	222.86	30162	0.220098		19.5017	0.400142
038_HvASP_Embryo_R2	547	0	0		0	0		0	0			052_HvASP_Node_R1	130.32	266143	0.655355		187.675	0.449141
038_HvASP_Embryo_R3	406.55	953	0.254201		1.09457	0.250712		1.39156	0.225609			052_HvASP_Node_R1	222.81	139962	0.344645		230.178	0.550859
038_HvASP_Embryo_R3	411	0	0		1.49463	0.342347		2.20965	0.358244			052_HvASP_Node_R2	130.49	236114	0.638849		273.818	0.541868
038_HvASP_Embryo_R3	445.61	991	0.264337		0.0415508	0.00951725		0.334601	0.0542478			052_HvASP_Node_R2	222.83	133479	0.361151		231.504	0.458132
038_HvASP_Embryo_R3	451.2	1504	0.401174		0.428129	0.0980634		0.404056	0.0655084			052_HvASP_Node_R3	130.35	229862	0.672609		257.22	0.586123
038_HvASP_Embryo_R3	456.07	301	0.0802881		1.30696	0.299361		1.82814	0.296391			052_HvASP_Node_R3	222.92	111885	0.327391		181.63	0.413877
038_HvASP_Embryo_R3	461	0	0		0	0		0	0			056_HvASP1_Inf2_R1	134.31	5992	0.851257		25.4461	0.662721
038_HvASP_Embryo_R3	547	0	0		0	0		0	0			056_HvASP1_Inf2_R1	256.85	1047	0.148743		12.9503	0.337279
038_HvASP_Inf1_R1	406.77	4208	0.351987		5.48268	0.276327		2.29169	0.0960167			056_HvASP1_Inf2_R2	134.17	26440	0.768314		21.8054	0.643191
038_HvASP_Inf1_R1	411	0	0		6.24219	0.314607		11.333	0.474827			056_HvASP1_Inf2_R2	256.85	7973	0.231686		12.0965	0.356809
038_HvASP_Inf1_R1	445.63	3033	0.253701		0.937212	0.0472356		2.83367	0.118724			056_HvASP1_Inf2_R3	134.24	41240	0.793672		29.9998	0.679636
038_HvASP_Inf1_R1	451.4	3897	0.325972		3.05592	0.154019		3.2713	0.13706			056_HvASP1_Inf2_R3	256.89	10721	0.206328		14.1412	0.320364
038_HvASP_Inf1_R1	456.13	817	0.0683396		4.12324	0.207812		4.13785	0.173367			056_HvASP1_leaf_R1	134.29	3187	0.778646		4.90358	0.507073
038_HvASP_Inf1_R1	461	0	0		0	0		0.000108629	4.55131e-06			056_HvASP1_leaf_R1	256.78	906	0.221354		4.76678	0.492927
038_HvASP_Inf1_R1	547	0	0		0	0		0	0			056_HvASP1_leaf_R2	134.37	8128	0.778395		3.87886	0.555556
038_HvASP_Inf1_R2	406.76	1405	0.359703		7.91353	0.42653		3.34751	0.127826			056_HvASP1_leaf_R2	256.92	2314	0.221605		3.10308	0.444444
038_HvASP_Inf1_R2	411	0	0		3.67779	0.198229		9.64275	0.368214			056_HvASP1_leaf_R3	134.35	4678	0.775788		6.19293	0.605404
038_HvASP_Inf1_R2	445.62	899	0.230159		0.00362265	0.000195257		2.37512	0.0906953			056_HvASP1_leaf_R3	256.91	1352	0.224212		4.03648	0.394596
038_HvASP_Inf1_R2	451.25	1336	0.342038		3.27701	0.176627		6.51788	0.248889			056_HvASP_Embryo_R1	134.25	40090	0.769718		16.5964	0.64044
038_HvASP_Inf1_R2	456.16	266	0.0681004		3.52559	0.190025		4.30466	0.164376			056_HvASP_Embryo_R1	256.87	11994	0.230282		9.31767	0.35956
038_HvASP_Inf1_R2	461	0	0		0	0		0	0			056_HvASP_Embryo_R2	134.08	19928	0.806704		11.4253	0.593472
038_HvASP_Inf1_R2	547	0	0		0.155733	0.00839383		0	0			056_HvASP_Embryo_R2	256.8	4775	0.193296		7.82634	0.406528
038_HvASP_Inf1_R3	406.77	2764	0.326598		10.6109	0.475824		7.09528	0.23267			056_HvASP_Embryo_R3	134.22	11887	0.807815		17.3368	0.61568
038_HvASP_Inf1_R3	411	0	0		2.81534	0.126248		5.68648	0.186473			056_HvASP_Embryo_R3	256.84	2828	0.192185		10.822	0.38432
038_HvASP_Inf1_R3	445.81	2207	0.260782		0.000802458	3.59846e-05		2.56025	0.0839564			056_HvASP_Inf1_R1	134.27	54109	0.772401		28.3151	0.650801
038_HvASP_Inf1_R3	451.55	2937	0.34704		3.29258	0.147649		6.31206	0.206987			056_HvASP_Inf1_R1	256.84	15944	0.227599		15.193	0.349199
038_HvASP_Inf1_R3	456.26	555	0.0655796		5.58044	0.250243		8.1878	0.268497			056_HvASP_Inf1_R2	134.1	19064	0.800034		28.4381	0.661021
038_HvASP_Inf1_R3	461	0	0		0	0		0.653122	0.0214174			056_HvASP_Inf1_R2	256.84	4765	0.199966		14.5834	0.338979
038_HvASP_Inf1_R3	547	0	0		0	0		0	0			056_HvASP_Inf1_R3	134.3	3858	0.832362		25.4114	0.584868
038_HvASP_Node_R1	406.57	886	0.458118		2.47187	0.270337		1.32634	0.113247			056_HvASP_Inf1_R3	256.9	777	0.167638		18.0367	0.415132
038_HvASP_Node_R1	411	0	0		3.38223	0.369898		5.43935	0.46443			056_HvASP_Node_R1	134.3	17276	0.798263		30.2219	0.691102
038_HvASP_Node_R1	445.64	379	0.195967		0.056179	0.00614403		1.54864	0.132228			056_HvASP_Node_R1	256.99	4366	0.201737		13.5081	0.308898
038_HvASP_Node_R1	451.39	569	0.294209		1.35268	0.147936		1.29951	0.110957			056_HvASP_Node_R2	135.3	21328	0.752231		11.5254	0.604702
038_HvASP_Node_R1	456	100	0.0517063		1.76324	0.192837		1.8167	0.155116			056_HvASP_Node_R2	257.92	7025	0.247769		7.53425	0.395298
038_HvASP_Node_R1	461	0	0		0	0		0	0			056_HvASP_Node_R3	135.3	13416	0.806832		10.3002	0.687867
038_HvASP_Node_R1	547	0	0		0.117472	0.0128474		0.281331	0.024021			056_HvASP_Node_R3	257.82	3212	0.193168		4.67391	0.312133
038_HvASP_Node_R2	406.72	1349	0.341779		8.73152	0.421592		5.82527	0.257255			057_HvASP1_Inf2_R1	204.66	24317	0.756196		14.0184	0.905039
038_HvASP_Node_R2	411	0	0		0.813824	0.0392946		4.26604	0.188397			057_HvASP1_Inf2_R1	290.94	7840	0.243804		1.47087	0.0949606
038_HvASP_Node_R2	445.66	1146	0.290347		1.46e-07	7.04945e-09		0.821	0.036257			057_HvASP1_Inf2_R2	204.61	23463	0.742947		15.3219	0.915286
038_HvASP_Node_R2	451.39	1147	0.2906		2.59633	0.125361		4.12546	0.182188			057_HvASP1_Inf2_R2	290.87	8118	0.257053		1.41811	0.0847138
038_HvASP_Node_R2	456.25	305	0.0772739		6.62918	0.320083		7.60615	0.335903			057_HvASP1_Inf2_R3	204.61	27992	0.743124		18.9176	0.86259
038_HvASP_Node_R2	461	0	0		1.93997	0.0936694		4.41e-07	1.94754e-08			057_HvASP1_Inf2_R3	291.01	9676	0.256876		3.01355	0.13741
038_HvASP_Node_R2	547	0	0		0	0		0	0			057_HvASP1_leaf_R1	204.67	7720	0.755603		5.67532	0.908109
038_HvASP_Node_R3	406.73	1404	0.359723		9.79114	0.433412		7.68907	0.288388			057_HvASP1_leaf_R1	290.9	2497	0.244397		0.574283	0.0918911
038_HvASP_Node_R3	411	0	0		0.789979	0.034969		2.74179	0.102834			057_HvASP1_leaf_R2	204.63	9684	0.733081		7.52111	0.916177
038_HvASP_Node_R3	445.64	1034	0.264924		0	0		1.65651	0.0621294			057_HvASP1_leaf_R2	290.86	3526	0.266919		0.688123	0.0838231
038_HvASP_Node_R3	451.24	1123	0.287727		4.27361	0.189174		6.10387	0.228933			057_HvASP1_leaf_R3	204.67	9300	0.752488		7.02908	0.897656
038_HvASP_Node_R3	456.12	342	0.0876249		6.50265	0.287845		7.53265	0.282521			057_HvASP1_leaf_R3	290.81	3059	0.247512		0.801403	0.102344
038_HvASP_Node_R3	461	0	0		1.23346	0.0546		0.938367	0.0351946			057_HvASP_Embryo_R1	204.55	28510	0.743222		3.63144	0.679369
038_HvASP_Node_R3	547	0	0		0	0		0	0			057_HvASP_Embryo_R1	290.88	9850	0.256778		1.71387	0.320631
051_HvASP1_Inf2_R1	228.92	74657	0.317349		50.3941	0.245499		8.65745	0.0573807			057_HvASP_Embryo_R2	204.55	24133	0.772231		9.61475	0.931151
051_HvASP1_Inf2_R1	231.62	160595	0.682651		154.878	0.754501		142.22	0.942619			057_HvASP_Embryo_R2	290.85	7118	0.227769		0.710911	0.068849
051_HvASP1_Inf2_R2	228.74	58235	0.295297		40.5222	0.216782		6.65797	0.0478413			057_HvASP_Embryo_R3	204.55	11698	0.743485		13.6092	0.95516
051_HvASP1_Inf2_R2	231.57	138973	0.704703		146.404	0.783218		132.51	0.952159			057_HvASP_Embryo_R3	290.85	4036	0.256515		0.638889	0.0448403
051_HvASP1_Inf2_R3	228.85	102583	0.365716		48.6367	0.269913		6.29859	0.046402			057_HvASP_Inf1_R1	204.51	20065	0.73926		16.5128	0.901666
051_HvASP1_Inf2_R3	231.54	177916	0.634284		131.557	0.730087		129.441	0.953598			057_HvASP_Inf1_R1	290.76	7077	0.26074		1.80085	0.0983338
051_HvASP1_leaf_R1	228.73	3768	0.297536		7.8529	0.244545		1.51917	0.0519029			057_HvASP_Inf1_R2	204.67	11785	0.759441		15.3043	0.893514
051_HvASP1_leaf_R1	231.75	8896	0.702464		24.2594	0.755455		27.7503	0.948097			057_HvASP_Inf1_R2	290.76	3733	0.240559		1.82391	0.106486
051_HvASP1_leaf_R2	228.74	5733	0.306512		3.64449	0.188613		0.821234	0.0377403			057_HvASP_Inf1_R3	204.53	17258	0.756233		15.9586	0.898495
051_HvASP1_leaf_R2	231.73	12971	0.693488		15.6781	0.811387		20.9389	0.96226			057_HvASP_Inf1_R3	290.9	5563	0.243767		1.80288	0.101505
051_HvASP1_leaf_R3	228.75	8021	0.311677		7.83267	0.282789		1.03034	0.0447056			057_HvASP_Node_R1	204.63	8029	0.757024		18.81	0.902683
051_HvASP1_leaf_R3	231.75	17714	0.688323		19.8653	0.717211		22.0169	0.955294			057_HvASP_Node_R1	290.83	2577	0.242976		2.02787	0.0973166
051_HvASP_Embryo_R1	228.64	22056	0.272923		13.1237	0.233197		0.881506	0.023599			057_HvASP_Node_R2	204.51	11999	0.74695		13.0003	0.900111
051_HvASP_Embryo_R1	231.59	58758	0.727077		43.1535	0.766803		36.4721	0.976401			057_HvASP_Node_R2	290.78	4065	0.25305		1.44269	0.0998886
051_HvASP_Embryo_R2	228.71	15048	0.266346		7.73647	0.162457		1.44038	0.0389576			057_HvASP_Node_R3	204.5	13235	0.785926		18.6536	0.910505
051_HvASP_Embryo_R2	231.65	41450	0.733654		39.8851	0.837543		35.5326	0.961042			057_HvASP_Node_R3	290.77	3605	0.214074		1.8335	0.0894953
051_HvASP_Embryo_R3	228.69	17605	0.26748		9.0573	0.176161		0.777783	0.0209596			059_HASP1_Inf2_R1	256	100	0.15674		7.80167	0.371454
051_HvASP_Embryo_R3	231.64	48213	0.73252		42.3576	0.823839		36.3309	0.97904			059_HASP1_Inf2_R1	317.91	538	0.84326		13.2014	0.628546
051_HvASP_Inf1_R1	228.72	51992	0.260901		29.7525	0.224842		4.52156	0.0414204			059_HASP1_Inf2_R2	255.94	300	0.374065		2.03701	0.218807
051_HvASP_Inf1_R1	231.59	147287	0.739099		102.574	0.775158		104.641	0.95858			059_HASP1_Inf2_R2	317.83	502	0.625935		7.27263	0.781193
051_HvASP_Inf1_R2	228.74	52999	0.270793		27.6417	0.183951		4.5842	0.0375123			059_HASP1_Inf2_R3	256	100	0.160256		3.35042	0.238676
051_HvASP_Inf1_R2	231.61	142719	0.729207		122.625	0.816049		117.621	0.962488			059_HASP1_Inf2_R3	317.9	524	0.839744		10.6871	0.761324
051_HvASP_Inf1_R3	228.74	42221	0.258939		31.5125	0.196442		4.30734	0.0334685			059_HASP1_Leaf_R1	255.99	286	0.249346		2.43691	0.269369
051_HvASP_Inf1_R3	231.77	120833	0.741061		128.904	0.803558		124.391	0.966532			059_HASP1_Leaf_R1	317.96	861	0.750654		6.60981	0.730631
051_HvASP_Node_R1	228.71	4332	0.262037		5.51154	0.261888		0.462927	0.0269816			059_HASP1_Leaf_R2	255.88	315	0.178673		3.89982	0.284696
051_HvASP_Node_R1	231.58	12200	0.737963		15.5339	0.738112		16.6942	0.973018			059_HASP1_Leaf_R2	318.01	1448	0.821327		9.79835	0.715304
051_HvASP_Node_R2	228.67	6696	0.268786		9.86559	0.194494		0.683185	0.0218177			059_HASP1_Leaf_R3	255.88	419	0.220526		10.7215	0.420571
051_HvASP_Node_R2	231.54	18216	0.731214		40.8587	0.805506		30.6302	0.978182			059_HASP1_Leaf_R3	317.87	1481	0.779474		14.7712	0.579429
051_HvASP_Node_R3	228.81	23540	0.264322		28.4201	0.24367		2.12187	0.0267973			059_HvASP_Embryo_R1	256	100	0.130208		0.588428	0.129444
051_HvASP_Node_R3	231.67	65518	0.735678		88.2134	0.75633		77.0605	0.973203			059_HvASP_Embryo_R1	317.64	668	0.869792		3.95737	0.870556
052_HvASP1_Inf2_R1	130.52	123553	0.637897		15.2574	0.597411		24.3613	0.405817			059_HvASP_Embryo_R2	256	0	0		0.849547	0.176315
052_HvASP1_Inf2_R1	222.85	69074	0.356625		9.59486	0.375691		35.6689	0.594183			059_HvASP_Embryo_R2	317.71	302	1		3.9688	0.823685
052_HvASP1_Inf2_R1	408.54	1061	0.00547788		0.686948	0.0268978		0	0			059_HvASP_Embryo_R3	256	0	0		1.51703	0.341238
052_HvASP1_Inf2_R2	130.6	122933	0.696915		16.5684	0.668684		26.7503	0.527105			059_HvASP_Embryo_R3	317.7	291	1		2.92863	0.658762
052_HvASP1_Inf2_R2	222.97	53095	0.300999		7.59	0.306325		23.9992	0.472895			059_HvASP_Inf1_R2	256	100	0.296736		1.45708	0.212112
052_HvASP1_Inf2_R2	408.57	368	0.00208622		0.619228	0.0249914		0	0			059_HvASP_Inf1_R2	317.57	237	0.703264		5.41232	0.787888
052_HvASP1_Inf2_R3	130.5	175044	0.687034		20.9619	0.722278		32.8204	0.615115			059_HvASP_Inf1_R3	256	100	0.164474		0.863996	0.1831
052_HvASP1_Inf2_R3	222.92	79149	0.310654		6.67723	0.230075		20.5361	0.384885			059_HvASP_Inf1_R3	317.56	508	0.835526		3.85471	0.8169
052_HvASP1_Inf2_R3	408.4	589	0.00231178		1.38278	0.0476461		0	0			059_HvASP_Node_R1	256	100	0.140449		12.2628	0.353218
052_HvASP1_leaf_R1	130.61	133438	0.609211		21.0553	0.477802		39.5764	0.338214			059_HvASP_Node_R1	317.72	612	0.859551		22.4546	0.646782
052_HvASP1_leaf_R1	222.77	85240	0.389163		21.1701	0.480407		77.4393	0.661786			059_HvASP_Node_R2	256.21	270	0.218978		15.6295	0.352564
052_HvASP1_leaf_R1	408.75	356	0.00162532		1.8416	0.0417909		0	0			059_HvASP_Node_R2	317.67	963	0.781022		28.7014	0.647436
052_HvASP1_leaf_R2	130.57	143091	0.586898		22.5508	0.556072		45.1024	0.406024			059_HvASP_Node_R3	255.98	1011	0.206032		24.7096	0.306977
052_HvASP1_leaf_R2	222.9	100254	0.411199		15.7723	0.388924		65.9808	0.593976			059_HvASP_Node_R3	317.67	3896	0.793968		55.7838	0.693023
052_HvASP1_leaf_R2	408.64	464	0.00190313		2.23062	0.0550041		0	0			064_HvASP1_Inf2_R1	113.68	18033	0.496654		18.7757	0.652752
052_HvASP1_leaf_R3	130.5	105193	0.612057		44.2377	0.705604		82.9009	0.482855			064_HvASP1_Inf2_R1	240.79	17474	0.481258		9.61761	0.334364
052_HvASP1_leaf_R3	222.86	66317	0.38586		18.457	0.294394		88.7882	0.517145			064_HvASP1_Inf2_R1	437.57	802	0.0220882		0	0
052_HvASP1_leaf_R3	408.63	358	0.00208299		0.00012359	1.9713e-06		0	0			064_HvASP1_Inf2_R1	528	0	0		0.370581	0.0128835
052_HvASP_Embryo_R1	130.46	192973	0.625461		28.9493	0.577635		45.6054	0.453788			064_HvASP1_Inf2_R2	113.64	16273	0.544211		20.7465	0.584193
052_HvASP_Embryo_R1	222.89	115195	0.373368		21.1676	0.422365		54.894	0.546212			064_HvASP1_Inf2_R2	240.86	13039	0.436058		12.4255	0.349885
052_HvASP_Embryo_R1	408.41	361	0.00117007		0	0		0	0			064_HvASP1_Inf2_R2	437.41	590	0.0197311		1.93276	0.0544238
052_HvASP_Embryo_R2	130.63	122538	0.628735		14.8799	0.636428		27.0252	0.420846			064_HvASP1_Inf2_R2	528	0	0		0.408356	0.0114987
052_HvASP_Embryo_R2	222.92	72061	0.369741		7.71619	0.330029		37.1912	0.579154			064_HvASP1_Inf2_R3	113.64	17955	0.5235		27.1463	0.665785
052_HvASP_Embryo_R2	408.41	297	0.00152389		0.784248	0.0335431		0	0			064_HvASP1_Inf2_R3	240.64	15616	0.455304		13.2804	0.325712
052_HvASP_Embryo_R3	130.43	148321	0.621677		18.255	0.607133		31.208	0.391761			064_HvASP1_Inf2_R3	437.39	727	0.0211966		0	0
052_HvASP_Embryo_R3	222.78	89994	0.377204		11.2926	0.375574		48.4529	0.608239			064_HvASP1_Inf2_R3	528	0	0		0.346701	0.00850312
052_HvASP_Embryo_R3	408.44	267	0.00111911		0.519965	0.0172932		0	0			064_HvASP1_leaf_R1	113.72	2559	0.323351		2.89882	0.661652
052_HvASP_Inf1_R1	130.5	128000	0.779784		10.281	0.732016		16.7132	0.582904			064_HvASP1_leaf_R1	240.83	4306	0.544099		1.09009	0.248812
052_HvASP_Inf1_R1	222.83	36048	0.219607		3.76378	0.267984		11.9591	0.417096			064_HvASP1_leaf_R1	437.75	392	0.0495325		0.392273	0.0895359
052_HvASP_Inf1_R1	409	100	0.000609206		0	0		0	0			064_HvASP1_leaf_R1	529.33	657	0.0830174		0	0
052_HvASP_Inf1_R2	130.5	129894	0.758669		12.9719	0.712221		21.659	0.545163			064_HvASP1_leaf_R2	113.58	2114	0.324881		1.70923	0.48625
052_HvASP_Inf1_R2	222.81	41219	0.240747		5.24141	0.287779		18.0704	0.454837			064_HvASP1_leaf_R2	240.67	3900	0.599355		1.23867	0.352383
052_HvASP_Inf1_R2	409	100	0.000584068		0	0		0	0			064_HvASP1_leaf_R2	437.39	393	0.0603965		0.567229	0.161368
052_HvASP_Inf1_R3	130.5	106877	0.779333		17.8923	0.75073		28.8462	0.639442			064_HvASP1_leaf_R2	529	100	0.0153681		0	0
052_HvASP_Inf1_R3	222.86	30162	0.219937		5.94091	0.24927		16.2653	0.360558			064_HvASP1_leaf_R3	113.7	1327	0.289738		1.08278	0.471654
052_HvASP_Inf1_R3	409	100	0.000729187		0	0		0	0			064_HvASP1_leaf_R3	240.8	2497	0.545197		0.677319	0.295037
052_HvASP_Node_R1	130.32	266143	0.65466		115.159	0.541563		173.545	0.423012			064_HvASP1_leaf_R3	437.4	475	0.103712		0.535607	0.233308
052_HvASP_Node_R1	222.81	139962	0.344279		88.8372	0.417779		236.715	0.576988			064_HvASP1_leaf_R3	528.7	281	0.0613537		0	0
052_HvASP_Node_R1	408.68	431	0.00106018		8.64563	0.0406582		0	0			064_HvASP_Embryo_R1	113.34	5675	0.286399		5.64939	0.808392
052_HvASP_Node_R2	130.49	236114	0.637545		194.301	0.673807		307.317	0.559686			064_HvASP_Embryo_R1	240.6	6388	0.322382		1.33904	0.191608
052_HvASP_Node_R2	222.83	133479	0.360414		88.1054	0.305537		241.771	0.440314			064_HvASP_Embryo_R1	437.17	364	0.0183699		0	0
052_HvASP_Node_R2	408.52	756	0.00204132		5.9564	0.0206559		0	0			064_HvASP_Embryo_R1	528.16	7388	0.372849		0	0
052_HvASP_Node_R3	130.35	229862	0.671553		142.099	0.720012		263.765	0.557892			064_HvASP_Embryo_R2	113.34	4094	0.296302		4.38766	0.515234
052_HvASP_Node_R3	222.92	111885	0.326878		51.8632	0.26279		209.024	0.442108			064_HvASP_Embryo_R2	240.73	5106	0.369545		3.78134	0.444035
052_HvASP_Node_R3	408.69	537	0.00156887		3.39423	0.0171985		0	0			064_HvASP_Embryo_R2	437.29	289	0.0209163		0	0
056_HvASP1_Inf2_R1	134.31	5992	0.851257		30.1605	0.642131		38.5891	0.644159			064_HvASP_Embryo_R2	528.16	4328	0.313237		0.346857	0.0407307
056_HvASP1_Inf2_R1	256.85	1047	0.148743		16.8089	0.357869		21.3171	0.355841			064_HvASP_Embryo_R3	113.35	3545	0.273618		4.24354	0.672188
056_HvASP1_Inf2_R2	134.17	26440	0.768314		25.548	0.617656		32.7146	0.623759			064_HvASP_Embryo_R3	240.61	4510	0.348101		2.06949	0.327812
056_HvASP1_Inf2_R2	256.85	7973	0.231686		15.8148	0.382344		19.7329	0.376241			064_HvASP_Embryo_R3	437	100	0.00771843		0	0
056_HvASP1_Inf2_R3	134.24	41240	0.793672		32.2586	0.654742		41.4144	0.661776			064_HvASP_Embryo_R3	527.96	4801	0.370562		0	0
056_HvASP1_Inf2_R3	256.89	10721	0.206328		17.0106	0.345258		21.1663	0.338224			064_HvASP_Inf1_R1	113.58	7551	0.519005		16.1701	0.684557
056_HvASP1_leaf_R1	134.29	3187	0.778646		11.3378	0.480666		17.5815	0.476863			064_HvASP_Inf1_R1	240.78	6587	0.452746		6.10154	0.258307
056_HvASP1_leaf_R1	256.78	906	0.221354		12.2499	0.519334		19.2876	0.523137			064_HvASP_Inf1_R1	437.38	411	0.0282494		1.34962	0.0571358
056_HvASP1_leaf_R2	134.37	8128	0.778395		7.68526	0.533397		11.8931	0.529236			064_HvASP_Inf1_R1	528	0	0		0	0
056_HvASP1_leaf_R2	256.92	2314	0.221605		6.72289	0.466603		10.5791	0.470764			064_HvASP_Inf1_R2	113.51	5959	0.507106		20.4815	0.757671
056_HvASP1_leaf_R3	134.35	4678	0.775788		11.1587	0.578717		16.2911	0.580562			064_HvASP_Inf1_R2	240.74	5515	0.469322		6.25975	0.231567
056_HvASP1_leaf_R3	256.91	1352	0.224212		8.12309	0.421283		11.7698	0.419438			064_HvASP_Inf1_R2	437.37	277	0.0235725		0	0
056_HvASP_Embryo_R1	134.25	40090	0.769718		20.4519	0.609736		25.9434	0.609315			064_HvASP_Inf1_R2	528	0	0		0.290929	0.0107623
056_HvASP_Embryo_R1	256.87	11994	0.230282		13.0903	0.390264		16.6346	0.390685			064_HvASP_Inf1_R3	113.58	10308	0.569629		18.2818	0.690671
056_HvASP_Embryo_R2	134.08	19928	0.806704		13.3853	0.559588		17.8221	0.560021			064_HvASP_Inf1_R3	240.74	7447	0.411527		7.79551	0.294508
056_HvASP_Embryo_R2	256.8	4775	0.193296		10.5346	0.440412		14.0019	0.439979			064_HvASP_Inf1_R3	437.4	341	0.0188439		0.39233	0.0148219
056_HvASP_Embryo_R3	134.22	11887	0.807815		17.9453	0.579095		22.9931	0.578387			064_HvASP_Inf1_R3	528	0	0		0	0
056_HvASP_Embryo_R3	256.84	2828	0.192185		13.0432	0.420905		16.7607	0.421613			064_HvASP_Node_R1	113.37	2109	0.417872		11.6075	0.682776
056_HvASP_Inf1_R1	134.27	54109	0.772401		28.4406	0.612212		37.1593	0.613822			064_HvASP_Node_R1	240.53	2838	0.562314		4.61334	0.271366
056_HvASP_Inf1_R1	256.84	15944	0.227599		18.0149	0.387788		23.3783	0.386178			064_HvASP_Node_R1	437	100	0.0198138		0.649748	0.0382195
056_HvASP_Inf1_R2	134.1	19064	0.800034		28.1626	0.621563		36.605	0.627138			064_HvASP_Node_R1	528	0	0		0.129865	0.00763891
056_HvASP_Inf1_R2	256.84	4765	0.199966		17.1467	0.378437		21.7633	0.372862			064_HvASP_Node_R2	113.39	2586	0.388113		3.50761	0.878219
056_HvASP_Inf1_R3	134.3	3858	0.832362		24.3699	0.542663		31.6201	0.544536			064_HvASP_Node_R2	240.7	3784	0.567912		0.486396	0.121781
056_HvASP_Inf1_R3	256.9	777	0.167638		20.5381	0.457337		26.4479	0.455464			064_HvASP_Node_R2	437.24	293	0.0439742		0	0
056_HvASP_Node_R1	134.3	17276	0.798263		28.3303	0.664433		35.9255	0.665057			064_HvASP_Node_R2	528	0	0		0	0
056_HvASP_Node_R1	256.99	4366	0.201737		14.308	0.335567		18.0932	0.334943			064_HvASP_Node_R3	113.39	3683	0.351633		10.0117	0.660424
056_HvASP_Node_R2	135.3	21328	0.752231		14.8888	0.556799		19.2008	0.59556			064_HvASP_Node_R3	240.68	6243	0.596047		3.64502	0.240444
056_HvASP_Node_R2	257.92	7025	0.247769		11.8512	0.443201		13.0391	0.40444			064_HvASP_Node_R3	437.41	548	0.05232		1.22993	0.0811325
056_HvASP_Node_R3	135.3	13416	0.806832		11.3958	0.64359		14.4674	0.659729			064_HvASP_Node_R3	528	0	0		0.272864	0.0179995
056_HvASP_Node_R3	257.82	3212	0.193168		6.31082	0.35641		7.4619	0.340271			066_HvASP1_Inf2_R1	99.47	34173	0.828637		23.3185	0.680183
057_HvASP1_Inf2_R1	204.66	24317	0.756196		10.265	0.771413		16.39	0.620103			066_HvASP1_Inf2_R1	235.95	5350	0.129728		7.57173	0.220862
057_HvASP1_Inf2_R1	290.94	7840	0.243804		3.04175	0.228587		10.0411	0.379897			066_HvASP1_Inf2_R1	456.02	1717	0.0416343		3.39245	0.0989552
057_HvASP1_Inf2_R2	204.61	23463	0.742947		12.517	0.77501		18.7867	0.637137			066_HvASP1_Inf2_R2	99.47	36688	0.801888		20.2662	0.612649
057_HvASP1_Inf2_R2	290.87	8118	0.257053		3.63376	0.22499		10.6994	0.362863			066_HvASP1_Inf2_R2	235.99	6835	0.149392		9.90732	0.299499
057_HvASP1_Inf2_R3	204.61	27992	0.743124		16.2776	0.785376		25.0875	0.697102			066_HvASP1_Inf2_R2	456.09	2229	0.0487192		2.90613	0.0878525
057_HvASP1_Inf2_R3	291.01	9676	0.256876		4.44827	0.214624		10.9008	0.302898			066_HvASP1_Inf2_R3	99.47	43571	0.801394		18.6802	0.5456
057_HvASP1_leaf_R1	204.67	7720	0.755603		11.2877	0.861494		17.9011	0.752705			066_HvASP1_Inf2_R3	235.93	8487	0.1561		11.7495	0.343173
057_HvASP1_leaf_R1	290.9	2497	0.244397		1.81477	0.138506		5.88127	0.247295			066_HvASP1_Inf2_R3	455.97	2311	0.0425058		3.80818	0.111227
057_HvASP1_leaf_R2	204.63	9684	0.733081		13.0182	0.802072		27.6305	0.686008			066_HvASP1_leaf_R1	99.65	2953	0.621423		1.25939	0.338956
057_HvASP1_leaf_R2	290.86	3526	0.266919		3.21251	0.197928		12.6467	0.313992			066_HvASP1_leaf_R1	235.98	1458	0.306818		2.07588	0.558708
057_HvASP1_leaf_R3	204.67	9300	0.752488		12.9355	0.640016		25.087	0.54121			066_HvASP1_leaf_R1	455.93	341	0.0717593		0.380232	0.102337
057_HvASP1_leaf_R3	290.81	3059	0.247512		7.27572	0.359984		21.2665	0.45879			066_HvASP1_leaf_R2	99.67	1193	0.603745		1.14633	0.679941
057_HvASP_Embryo_R1	204.55	28510	0.743222		4.99498	0.515729		10.1873	0.459225			066_HvASP1_leaf_R2	236.02	433	0.21913		0.255426	0.151505
057_HvASP_Embryo_R1	290.88	9850	0.256778		4.6903	0.484271		11.9964	0.540775			066_HvASP1_leaf_R2	455.9	350	0.177126		0.284169	0.168554
057_HvASP_Embryo_R2	204.55	24133	0.772231		12.4534	0.866726		18.9258	0.784344			066_HvASP1_leaf_R3	99.47	1141	0.612782		0.881183	0.396761
057_HvASP_Embryo_R2	290.85	7118	0.227769		1.91492	0.133274		5.20365	0.215656			066_HvASP1_leaf_R3	235.83	621	0.333512		1.10799	0.498883
057_HvASP_Embryo_R3	204.55	11698	0.743485		11.0497	0.828631		21.0225	0.761008			066_HvASP1_leaf_R3	456	100	0.0537057		0.231769	0.104356
057_HvASP_Embryo_R3	290.85	4036	0.256515		2.28518	0.171369		6.60206	0.238992			066_HvASP_Embryo_R1	99.15	5666	0.793446		2.73122	0.572968
057_HvASP_Inf1_R1	204.51	20065	0.73926		14.2495	0.73787		21.2789	0.677245			066_HvASP_Embryo_R1	235.75	1179	0.165103		1.77144	0.371621
057_HvASP_Inf1_R1	290.76	7077	0.26074		5.06218	0.26213		10.1409	0.322755			066_HvASP_Embryo_R1	455.94	296	0.0414508		0.264131	0.0554107
057_HvASP_Inf1_R2	204.67	11785	0.759441		13.8156	0.735358		22.0934	0.638058			066_HvASP_Embryo_R2	99.32	4459	0.774535		3.52382	0.558677
057_HvASP_Inf1_R2	290.76	3733	0.240559		4.97199	0.264642		12.5326	0.361942			066_HvASP_Embryo_R2	235.94	905	0.1572		2.2345	0.354264
057_HvASP_Inf1_R3	204.53	17258	0.756233		13.4716	0.839428		23.1364	0.66678			066_HvASP_Embryo_R2	455.93	393	0.0682647		0.549117	0.0870587
057_HvASP_Inf1_R3	290.9	5563	0.243767		2.57694	0.160572		11.5623	0.33322			066_HvASP_Embryo_R3	99.32	4573	0.763694		2.51625	0.370126
057_HvASP_Node_R1	204.63	8029	0.757024		19.5655	0.807034		31.8764	0.711093			066_HvASP_Embryo_R3	235.89	1069	0.178524		3.5113	0.516492
057_HvASP_Node_R1	290.83	2577	0.242976		4.67822	0.192966		12.9509	0.288907			066_HvASP_Embryo_R3	455.97	346	0.0577822		0.770818	0.113383
057_HvASP_Node_R2	204.51	11999	0.74695		11.3538	0.585717		26.0743	0.517768			066_HvASP_Inf1_R1	99.3	22226	0.840811		16.7794	0.701167
057_HvASP_Node_R2	290.78	4065	0.25305		8.03066	0.414283		24.2847	0.482232			066_HvASP_Inf1_R1	235.85	3142	0.118862		4.61585	0.192884
057_HvASP_Node_R3	204.5	13235	0.785926		23.0922	0.821706		49.9037	0.741489			066_HvASP_Inf1_R1	455.79	1066	0.0403269		2.53541	0.105948
057_HvASP_Node_R3	290.77	3605	0.214074		5.01054	0.178294		17.3983	0.258511			066_HvASP_Inf1_R2	99.3	15381	0.847205		16.9671	0.660148
059_HASP1_Inf2_R1	256	100	0.15674		3.41299	0.693837		4.42259	0.310148			066_HvASP_Inf1_R2	235.85	2140	0.117874		5.98608	0.232903
059_HASP1_Inf2_R1	317.91	538	0.84326		1.50602	0.306163		9.83703	0.689852			066_HvASP_Inf1_R2	455.96	634	0.0349215		2.7488	0.106949
059_HASP1_Inf2_R2	255.94	300	0.374065		1.36995	0.51589		1.07217	0.16873			066_HvASP_Inf1_R3	99.3	20930	0.831446		14.2802	0.563248
059_HASP1_Inf2_R2	317.83	502	0.625935		1.28556	0.48411		5.28219	0.83127			066_HvASP_Inf1_R3	235.85	3258	0.129424		9.31142	0.367266
059_HASP1_Inf2_R3	256	100	0.160256		1.66811	0.436092		1.66131	0.162511			066_HvASP_Inf1_R3	455.96	985	0.0391292		1.7617	0.069486
059_HASP1_Inf2_R3	317.9	524	0.839744		2.15702	0.563908		8.56144	0.837489			066_HvASP_Node_R1	99.3	2060	0.639354		3.2288	0.536016
059_HASP1_Leaf_R1	255.99	286	0.249346		2.81608	0.55105		3.17293	0.175229			066_HvASP_Node_R1	235.76	1062	0.329609		2.36408	0.392463
059_HASP1_Leaf_R1	317.96	861	0.750654		2.29431	0.44895		14.9344	0.824771			066_HvASP_Node_R1	456	100	0.0310366		0.430822	0.0715211
059_HASP1_Leaf_R2	255.88	315	0.178673		2.95771	0.519708		4.28758	0.191934			066_HvASP_Node_R2	99.3	1537	0.505925		3.55491	0.509796
059_HASP1_Leaf_R2	318.01	1448	0.821327		2.73339	0.480292		18.0513	0.808066			066_HvASP_Node_R2	235.98	1238	0.407505		3.17738	0.455656
059_HASP1_Leaf_R3	255.88	419	0.220526		3.76503	0.546624		10.6132	0.324822			066_HvASP_Node_R2	456	263	0.0865701		0.240911	0.0345481
059_HASP1_Leaf_R3	317.87	1481	0.779474		3.12276	0.453376		22.0607	0.675178			066_HvASP_Node_R3	99.3	1241	0.567185		2.47168	0.492964
059_HvASP_Embryo_R1	256	100	0.130208		0.224689	0.168549		1.165	0.20138			066_HvASP_Node_R3	235.98	847	0.387112		1.61418	0.32194
059_HvASP_Embryo_R1	317.64	668	0.869792		1.10839	0.831451		4.62008	0.79862			066_HvASP_Node_R3	456	100	0.0457038		0.928059	0.185097
059_HvASP_Embryo_R2	256	0	0		0.141113	0.15218		0.668943	0.120811			067_HvASP1_Inf2_R1	272.22	44701	0.954742		27.4259	0.904833
059_HvASP_Embryo_R2	317.71	302	1		0.786163	0.84782		4.86816	0.879189			067_HvASP1_Inf2_R1	352.03	2119	0.0452584		2.88456	0.0951671
059_HvASP_Embryo_R3	256	0	0		0.823166	1		1.04251	0.217762			067_HvASP1_Inf2_R2	272.18	43679	0.937076		27.6359	0.873335
059_HvASP_Embryo_R3	317.7	291	1		0	0		3.74488	0.782238			067_HvASP1_Inf2_R2	351.85	2933	0.0629237		4.0082	0.126665
059_HvASP_Inf1_R2	256	100	0.296736		0.907254	0.512558		0.948573	0.172199			067_HvASP1_Inf2_R3	272.18	49319	0.937392		25.4147	0.842002
059_HvASP_Inf1_R2	317.57	237	0.703264		0.862798	0.487442		4.56001	0.827801			067_HvASP1_Inf2_R3	351.85	3294	0.0626081		4.76895	0.157998
059_HvASP_Inf1_R3	256	100	0.164474		0.864895	0.592425		0.779675	0.18352			067_HvASP1_leaf_R1	272.34	4369	0.906432		2.09674	0.671019
059_HvASP_Inf1_R3	317.56	508	0.835526		0.595028	0.407575		3.46877	0.81648			067_HvASP1_leaf_R1	352.03	451	0.0935685		1.02797	0.328981
059_HvASP_Node_R1	256	100	0.140449		5.98895	0.725733		8.13666	0.275045			067_HvASP1_leaf_R2	272.08	1092	0.916107		0.621231	0.884581
059_HvASP_Node_R1	317.72	612	0.859551		2.26333	0.274267		21.4463	0.724955			067_HvASP1_leaf_R2	353	100	0.0838926		0.0810573	0.115419
059_HvASP_Node_R2	256.21	270	0.218978		2.5103	0.420607		5.86813	0.220143			067_HvASP1_leaf_R3	272.3	1298	0.862458		1.20002	1
059_HvASP_Node_R2	317.67	963	0.781022		3.45798	0.579393		20.7879	0.779857			067_HvASP1_leaf_R3	351.86	207	0.137542		0	0
059_HvASP_Node_R3	255.98	1011	0.206032		6.02327	0.580755		13.2623	0.206818			067_HvASP_Embryo_R1	272.2	4649	0.910854		2.23812	0.959258
059_HvASP_Node_R3	317.67	3896	0.793968		4.34818	0.419245		50.8631	0.793182			067_HvASP_Embryo_R1	351.82	455	0.0891458		0.0950591	0.0407423
064_HvASP1_Inf2_R1	113.68	18033	0.496654		17.6348	0.670959		25.558	0.596892			067_HvASP_Embryo_R2	272.04	4520	0.921885		2.95369	0.904242
064_HvASP1_Inf2_R1	240.79	17474	0.481258		0.512391	0.0194952		16.9673	0.396261			067_HvASP_Embryo_R2	351.82	383	0.0781154		0.312791	0.0957578
064_HvASP1_Inf2_R1	437.57	802	0.0220882		0	0		0	0			067_HvASP_Embryo_R3	272.11	5263	0.91882		3.4496	0.754471
064_HvASP1_Inf2_R1	528	0	0		8.13579	0.309546		0.293165	0.0068467			067_HvASP_Embryo_R3	351.83	465	0.0811802		1.12261	0.245529
064_HvASP1_Inf2_R2	113.64	16273	0.544211		17.2627	0.486998		27.7786	0.524239			067_HvASP_Inf1_R1	272.15	22068	0.950961		16.4015	0.858757
064_HvASP1_Inf2_R2	240.86	13039	0.436058		3.83184	0.1081		20.9291	0.394975			067_HvASP_Inf1_R1	352.04	1138	0.049039		2.69761	0.141243
064_HvASP1_Inf2_R2	437.41	590	0.0197311		0.599637	0.0169164		2.03698	0.038442			067_HvASP_Inf1_R2	272.33	12532	0.94674		17.8904	0.895076
064_HvASP1_Inf2_R2	528	0	0		13.753	0.387986		2.24377	0.0423445			067_HvASP_Inf1_R2	351.88	705	0.0532598		2.09718	0.104924
064_HvASP1_Inf2_R3	113.64	17955	0.5235		17.0963	0.663581		29.7373	0.579627			067_HvASP_Inf1_R3	272.26	18238	0.949896		19.2406	0.904751
064_HvASP1_Inf2_R3	240.64	15616	0.455304		2.76535	0.107335		20.3527	0.396706			067_HvASP_Inf1_R3	351.87	962	0.0501042		2.02559	0.0952493
064_HvASP1_Inf2_R3	437.39	727	0.0211966		0	0		0.629925	0.0122782			067_HvASP_Node_R1	272.18	1889	0.883536		3.31148	0.637452
064_HvASP1_Inf2_R3	528	0	0		5.90205	0.229084		0.584264	0.0113882			067_HvASP_Node_R1	352.02	249	0.116464		1.88339	0.362548
064_HvASP1_leaf_R1	113.72	2559	0.323351		6.5839	0.65217		9.34546	0.560454			067_HvASP_Node_R2	272.14	2241	0.912459		2.27602	0.660426
064_HvASP1_leaf_R1	240.83	4306	0.544099		0.329042	0.0325933		4.73861	0.284178			067_HvASP_Node_R2	351.89	215	0.0875407		1.17027	0.339574
064_HvASP1_leaf_R1	437.75	392	0.0495325		0.588947	0.0583383		1.6956	0.101686			067_HvASP_Node_R3	272.17	2042	0.859066		0.854818	0.238627
064_HvASP1_leaf_R1	529.33	657	0.0830174		2.59349	0.256899		0.895125	0.0536813			067_HvASP_Node_R3	352.03	335	0.140934		2.72742	0.761373
064_HvASP1_leaf_R2	113.58	2114	0.324881		2.91634	0.354097		4.24732	0.288541			068_HvASP1_Inf2_R1	169.18	19662	0.592104		6.538	0.386644
064_HvASP1_leaf_R2	240.67	3900	0.599355		0.406956	0.0494119		6.76453	0.459547			068_HvASP1_Inf2_R1	260.52	13545	0.407896		10.3716	0.613356
064_HvASP1_leaf_R2	437.39	393	0.0603965		1.15276	0.139966		3.70816	0.251913			068_HvASP1_Inf2_R2	169.08	23383	0.669885		9.58918	0.566447
064_HvASP1_leaf_R2	529	100	0.0153681		3.75994	0.456525		0	0			068_HvASP1_Inf2_R2	260.59	11523	0.330115		7.33945	0.433553
064_HvASP1_leaf_R3	113.7	1327	0.289738		2.3257	0.260542		2.98975	0.219695			068_HvASP1_Inf2_R3	169.14	34294	0.64613		5.77492	0.360961
064_HvASP1_leaf_R3	240.8	2497	0.545197		0.340337	0.0381271		6.41033	0.471048			068_HvASP1_Inf2_R3	260.51	18782	0.35387		10.2238	0.639039
064_HvASP1_leaf_R3	437.4	475	0.103712		0.668324	0.0748706		3.42215	0.251469			068_HvASP1_leaf_R1	168.99	1393	0.77475		1.2517	0.608675
064_HvASP1_leaf_R3	528.7	281	0.0613537		5.59203	0.62646		0.786424	0.0577885			068_HvASP1_leaf_R1	260.55	405	0.22525		0.804734	0.391325
064_HvASP_Embryo_R1	113.34	5675	0.286399		6.47473	0.847819		11.3674	0.649081			068_HvASP1_leaf_R2	169.08	3976	0.72568		1.29004	0.541192
064_HvASP_Embryo_R1	240.6	6388	0.322382		0.369094	0.0483302		6.14568	0.350919			068_HvASP1_leaf_R2	260.59	1503	0.27432		1.09366	0.458808
064_HvASP_Embryo_R1	437.17	364	0.0183699		0	0		0	0			068_HvASP1_leaf_R3	169.11	3283	0.738251		1.5582	0.627847
064_HvASP_Embryo_R1	528.16	7388	0.372849		0.793098	0.10385		0	0			068_HvASP1_leaf_R3	260.63	1164	0.261749		0.923615	0.372153
064_HvASP_Embryo_R2	113.34	4094	0.296302		3.89801	0.416157		6.81597	0.359033			068_HvASP_Embryo_R1	168.97	17984	0.81984		3.32992	0.5979
064_HvASP_Embryo_R2	240.73	5106	0.369545		0.59515	0.0635391		10.9963	0.579233			068_HvASP_Embryo_R1	260.37	3952	0.18016		2.23944	0.4021
064_HvASP_Embryo_R2	437.29	289	0.0209163		0	0		0.547692	0.0288498			068_HvASP_Embryo_R2	168.88	12589	0.826647		1.89173	0.438481
064_HvASP_Embryo_R2	528.16	4328	0.313237		4.87352	0.520304		0.624267	0.0328835			068_HvASP_Embryo_R2	260.34	2640	0.173353		2.42255	0.561519
064_HvASP_Embryo_R3	113.35	3545	0.273618		4.76993	0.485367		8.02607	0.43211			068_HvASP_Embryo_R3	168.87	13729	0.800152		3.29579	0.999286
064_HvASP_Embryo_R3	240.61	4510	0.348101		0	0		8.82612	0.475184			068_HvASP_Embryo_R3	260.38	3429	0.199848		0.00235424	0.000713807
064_HvASP_Embryo_R3	437	100	0.00771843		0	0		0	0			068_HvASP_Inf1_R1	168.8	28459	0.772691		8.30737	0.583565
064_HvASP_Embryo_R3	527.96	4801	0.370562		5.05754	0.514633		1.72193	0.0927059			068_HvASP_Inf1_R1	260.41	8372	0.227309		5.92819	0.416435
064_HvASP_Inf1_R1	113.58	7551	0.519005		15.8393	0.548955		22.7009	0.577078			068_HvASP_Inf1_R2	168.94	26530	0.767295		9.12892	0.482677
064_HvASP_Inf1_R1	240.78	6587	0.452746		1.84872	0.0640725		10.934	0.277953			068_HvASP_Inf1_R2	260.5	8046	0.232705		9.78418	0.517323
064_HvASP_Inf1_R1	437.38	411	0.0282494		1.07163	0.0371403		2.9592	0.0752256			068_HvASP_Inf1_R3	168.97	21919	0.73571		7.33398	0.461784
064_HvASP_Inf1_R1	528	0	0		10.0939	0.349832		2.74355	0.0697436			068_HvASP_Inf1_R3	260.54	7874	0.26429		8.54786	0.538216
064_HvASP_Inf1_R2	113.51	5959	0.507106		19.2	0.746665		29.0622	0.670947			068_HvASP_Node_R1	168.92	1203	0.583131		0.0653463	0.0265865
064_HvASP_Inf1_R2	240.74	5515	0.469322		0.407547	0.015849		13.0339	0.300908			068_HvASP_Node_R1	260.43	860	0.416869		2.39253	0.973414
064_HvASP_Inf1_R2	437.37	277	0.0235725		0	0		0	0			068_HvASP_Node_R2	168.94	1710	0.650685		0.629763	0.222871
064_HvASP_Inf1_R2	528	0	0		6.10681	0.237486		1.21909	0.0281446			068_HvASP_Node_R2	260.38	918	0.349315		2.19592	0.777129
064_HvASP_Inf1_R3	113.58	10308	0.569629		19.255	0.74182		25.2153	0.608064			068_HvASP_Node_R3	168.94	4675	0.614485		4.57416	0.550617
064_HvASP_Inf1_R3	240.74	7447	0.411527		1.54173	0.0593968		14.9115	0.359589			068_HvASP_Node_R3	260.4	2933	0.385515		3.73318	0.449383
064_HvASP_Inf1_R3	437.4	341	0.0188439		0.22096	0.00851272		0.698248	0.0168382			069_HvASP1_Inf2_R1	140.13	7041	0.665627		6.88168	0.635375
064_HvASP_Inf1_R3	528	0	0		4.93875	0.190271		0.643131	0.015509			069_HvASP1_Inf2_R1	213.81	3537	0.334373		3.94922	0.364625
064_HvASP_Node_R1	113.37	2109	0.417872		11.881	0.681865		16.2507	0.527865			069_HvASP1_Inf2_R2	140.11	6484	0.756152		6.99496	0.622952
064_HvASP_Node_R1	240.53	2838	0.562314		0.557255	0.0319816		13.1317	0.426552			069_HvASP1_Inf2_R2	213.79	2091	0.243848		4.23377	0.377048
064_HvASP_Node_R1	437	100	0.0198138		0.394274	0.0226279		1.40332	0.0455835			069_HvASP1_Inf2_R3	140.11	9570	0.732267		9.9865	0.721057
064_HvASP_Node_R1	528	0	0		4.59173	0.263525		0	0			069_HvASP1_Inf2_R3	213.8	3499	0.267733		3.86331	0.278943
064_HvASP_Node_R2	113.39	2586	0.388113		2.8382	0.32686		9.12905	0.383716			069_HvASP1_leaf_R1	140.13	1662	0.652789		1.09301	0.651024
064_HvASP_Node_R2	240.7	3784	0.567912		1.07137	0.123384		13.6013	0.571695			069_HvASP1_leaf_R1	213.72	884	0.347211		0.585899	0.348976
064_HvASP_Node_R2	437.24	293	0.0439742		0	0		0	0			069_HvASP1_leaf_R2	140.29	979	0.652232		0.410899	0.354926
064_HvASP_Node_R2	528	0	0		4.77366	0.549756		1.06082	0.0445888			069_HvASP1_leaf_R2	213.7	522	0.347768		0.746803	0.645074
064_HvASP_Node_R3	113.39	3683	0.351633		12.4716	0.564447		21.9271	0.411871			069_HvASP1_leaf_R3	140.13	737	0.690722		0.541974	0.506489
064_HvASP_Node_R3	240.68	6243	0.596047		1.81427	0.0821113		28.1471	0.528706			069_HvASP1_leaf_R3	213.62	330	0.309278		0.528086	0.493511
064_HvASP_Node_R3	437.41	548	0.05232		0.654576	0.0296252		2.3479	0.0441022			069_HvASP_Embryo_R1	139.91	6903	0.777015		2.32203	0.823048
064_HvASP_Node_R3	528	0	0		7.15481	0.323817		0.815628	0.0153205			069_HvASP_Embryo_R1	213.51	1981	0.222985		0.499227	0.176952
066_HvASP1_Inf2_R1	99.47	34173	0.828637		29.6591	0.647142		23.199	0.531981			069_HvASP_Embryo_R2	140.07	3483	0.723515		2.416	0.775213
066_HvASP1_Inf2_R1	235.95	5350	0.129728		5.43598	0.11861		7.69811	0.176527			069_HvASP_Embryo_R2	213.74	1331	0.276485		0.700561	0.224787
066_HvASP1_Inf2_R1	456.02	1717	0.0416343		10.7358	0.234248		12.7116	0.291492			069_HvASP_Embryo_R3	139.91	4268	0.757678		3.05466	0.617117
066_HvASP1_Inf2_R2	99.47	36688	0.801888		34.4815	0.638096		26.6348	0.556367			069_HvASP_Embryo_R3	213.57	1365	0.242322		1.89523	0.382883
066_HvASP1_Inf2_R2	235.99	6835	0.149392		7.17451	0.132768		10.8084	0.225774			069_HvASP_Inf1_R1	139.94	11284	0.777778		8.4742	0.755018
066_HvASP1_Inf2_R2	456.09	2229	0.0487192		12.3821	0.229136		10.4295	0.217859			069_HvASP_Inf1_R1	213.68	3224	0.222222		2.74964	0.244982
066_HvASP1_Inf2_R3	99.47	43571	0.801394		29.6447	0.621711		22.0561	0.508394			069_HvASP_Inf1_R2	140.13	8606	0.771147		8.24424	0.686735
066_HvASP1_Inf2_R3	235.93	8487	0.1561		6.11977	0.128344		8.52314	0.196459			069_HvASP_Inf1_R2	213.68	2554	0.228853		3.76074	0.313265
066_HvASP1_Inf2_R3	455.97	2311	0.0425058		11.918	0.249945		12.8046	0.295147			069_HvASP_Inf1_R3	140.11	5128	0.77945		8.13449	0.773516
066_HvASP1_leaf_R1	99.65	2953	0.621423		5.58235	0.575275		5.26152	0.47833			069_HvASP_Inf1_R3	213.62	1451	0.22055		2.38176	0.226484
066_HvASP1_leaf_R1	235.98	1458	0.306818		3.12905	0.322456		4.30261	0.391155			069_HvASP_Node_R1	140.11	2523	0.622655		5.18736	0.640918
066_HvASP1_leaf_R1	455.93	341	0.0717593		0.992397	0.102269		1.43563	0.130515			069_HvASP_Node_R1	213.7	1529	0.377345		2.90628	0.359082
066_HvASP1_leaf_R2	99.67	1193	0.603745		2.70588	0.623487		2.34261	0.587027			069_HvASP_Node_R2	140.14	1992	0.58485		3.37715	0.744781
066_HvASP1_leaf_R2	236.02	433	0.21913		0.579667	0.133566		0.629025	0.157625			069_HvASP_Node_R2	213.66	1414	0.41515		1.15727	0.255219
066_HvASP1_leaf_R2	455.9	350	0.177126		1.05437	0.242947		1.019	0.255348			069_HvASP_Node_R3	140.11	3532	0.545735		3.33891	0.415105
066_HvASP1_leaf_R3	99.47	1141	0.612782		1.38345	0.405915		2.23643	0.525397			069_HvASP_Node_R3	213.65	2940	0.454265		4.70463	0.584895
066_HvASP1_leaf_R3	235.83	621	0.333512		2.02478	0.594085		1.26088	0.296215			070_HvASP1_Inf2_R1	218.43	570	0.204668		1.1e-09	4.92982e-10
066_HvASP1_leaf_R3	456	100	0.0537057		0	0		0.759334	0.178388			070_HvASP1_Inf2_R1	324.99	2215	0.795332		2.23132	1
066_HvASP_Embryo_R1	99.15	5666	0.793446		3.92278	0.502964		1.5516	0.246967			070_HvASP1_Inf2_R2	218.38	442	0.208098		0.935091	0.339681
066_HvASP_Embryo_R1	235.75	1179	0.165103		3.42879	0.439626		4.33203	0.689527			070_HvASP1_Inf2_R2	325	1682	0.791902		1.81776	0.660319
066_HvASP_Embryo_R1	455.94	296	0.0414508		0.447762	0.0574103		0.398979	0.0635053			070_HvASP1_Inf2_R3	218.63	369	0.163782		0.624818	0.206666
066_HvASP_Embryo_R2	99.32	4459	0.774535		4.53472	0.791503		3.65146	0.623507			070_HvASP1_Inf2_R3	325.17	1884	0.836218		2.39851	0.793334
066_HvASP_Embryo_R2	235.94	905	0.1572		0	0		0.160908	0.0274759			070_HvASP1_leaf_R1	218.46	978	0.219283		1.65188	0.346676
066_HvASP_Embryo_R2	455.93	393	0.0682647		1.19453	0.208497		2.04396	0.349017			070_HvASP1_leaf_R1	325.06	3482	0.780717		3.11303	0.653324
066_HvASP_Embryo_R3	99.32	4573	0.763694		5.38434	0.538142		3.26348	0.390332			070_HvASP1_leaf_R2	218.4	1825	0.218119		2.4361	0.261773
066_HvASP_Embryo_R3	235.89	1069	0.178524		2.62891	0.262749		3.59011	0.429398			070_HvASP1_leaf_R2	325	6542	0.781881		6.87007	0.738227
066_HvASP_Embryo_R3	455.97	346	0.0577822		1.99217	0.199109		1.5072	0.18027			070_HvASP1_leaf_R3	218.45	1546	0.244814		1.82601	0.148049
066_HvASP_Inf1_R1	99.3	22226	0.840811		22.2932	0.649952		17.0442	0.570237			070_HvASP1_leaf_R3	324.99	4769	0.755186		10.5078	0.851951
066_HvASP_Inf1_R1	235.85	3142	0.118862		4.81171	0.140284		5.23134	0.175022			070_HvASP_Embryo_R2	218.25	791	0.225935		0.421298	0.179146
066_HvASP_Inf1_R1	455.79	1066	0.0403269		7.19487	0.209764		7.61412	0.254741			070_HvASP_Embryo_R2	324.93	2710	0.774065		1.9304	0.820854
066_HvASP_Inf1_R2	99.3	15381	0.847205		21.9376	0.650045		18.2509	0.593506			070_HvASP_Embryo_R3	218	100	0.203252		0.811209	0.251099
066_HvASP_Inf1_R2	235.85	2140	0.117874		5.53342	0.163964		6.70164	0.217932			070_HvASP_Embryo_R3	325.07	392	0.796748		2.41943	0.748901
066_HvASP_Inf1_R2	455.96	634	0.0349215		6.27681	0.185992		5.79845	0.188561			070_HvASP_Inf1_R1	218.36	417	0.298711		0.454759	0.438105
066_HvASP_Inf1_R3	99.3	20930	0.831446		21.5811	0.645131		16.1887	0.524795			070_HvASP_Inf1_R1	324.82	979	0.701289		0.583255	0.561895
066_HvASP_Inf1_R3	235.85	3258	0.129424		5.02968	0.150354		7.80445	0.252999			070_HvASP_Inf1_R2	218.49	319	0.228183		0.32813	0.154239
066_HvASP_Inf1_R3	455.96	985	0.0391292		6.84151	0.204515		6.85454	0.222206			070_HvASP_Inf1_R2	324.99	1079	0.771817		1.79928	0.845761
066_HvASP_Node_R1	99.3	2060	0.639354		5.94273	0.501017		3.5806	0.477443			070_HvASP_Node_R1	218.39	247	0.327586		0	0
066_HvASP_Node_R1	235.76	1062	0.329609		4.97814	0.419695		3.66339	0.488482			070_HvASP_Node_R1	325	507	0.672414		1.44633	1
066_HvASP_Node_R1	456	100	0.0310366		0.940471	0.0792888		0.255551	0.0340756			070_HvASP_Node_R2	218.36	374	0.300885		1.03918	0.342702
066_HvASP_Node_R2	99.3	1537	0.505925		5.44073	0.610331		4.83157	0.591389			070_HvASP_Node_R2	324.99	869	0.699115		1.99313	0.657298
066_HvASP_Node_R2	235.98	1238	0.407505		2.86877	0.321813		3.01854	0.369472			070_HvASP_Node_R3	218.31	425	0.31227		2.04896	0.381466
066_HvASP_Node_R2	456	263	0.0865701		0.604897	0.0678562		0.319756	0.0391385			070_HvASP_Node_R3	324.82	936	0.68773		3.32232	0.618534
066_HvASP_Node_R3	99.3	1241	0.567185		2.76108	0.440148		3.32647	0.54062			071_HvASP1_Inf2_R1	99.82	232642	0.859784		405.378	0.84818
066_HvASP_Node_R3	235.98	847	0.387112		2.71692	0.433109		2.11851	0.344302			071_HvASP1_Inf2_R1	160.51	37940	0.140216		72.5608	0.15182
066_HvASP_Node_R3	456	100	0.0457038		0.795068	0.126743		0.708081	0.115078			071_HvASP1_Inf2_R2	99.64	289833	0.775066		401.129	0.841576
067_HvASP1_Inf2_R1	272.22	44701	0.954742		41.515	0.833318		30.6594	0.726505			071_HvASP1_Inf2_R2	160.5	84113	0.224934		75.5113	0.158424
067_HvASP1_Inf2_R1	352.03	2119	0.0452584		8.30393	0.166682		11.5418	0.273495			071_HvASP1_Inf2_R3	99	266888	0.79864		484.041	0.857575
067_HvASP1_Inf2_R2	272.18	43679	0.937076		39.969	0.773322		28.5992	0.639107			071_HvASP1_Inf2_R3	160.5	67290	0.20136		80.3891	0.142425
067_HvASP1_Inf2_R2	351.85	2933	0.0629237		11.7158	0.226678		16.1495	0.360893			071_HvASP1_leaf_R1	99.11	183689	0.786801		126.113	0.760962
067_HvASP1_Inf2_R3	272.18	49319	0.937392		34.7671	0.748381		25.1864	0.638711			071_HvASP1_leaf_R1	160.51	49774	0.213199		39.6153	0.239038
067_HvASP1_Inf2_R3	351.85	3294	0.0626081		11.6893	0.251619		14.2468	0.361289			071_HvASP1_leaf_R2	99.12	159619	0.823849		111.85	0.799204
067_HvASP1_leaf_R1	272.34	4369	0.906432		5.74198	0.633857		5.57365	0.517981			071_HvASP1_leaf_R2	160.51	34129	0.176151		28.1018	0.200796
067_HvASP1_leaf_R1	352.03	451	0.0935685		3.31681	0.366143		5.18669	0.482019			071_HvASP1_leaf_R3	99.13	119254	0.839267		88.4122	0.815561
067_HvASP1_leaf_R2	272.08	1092	0.916107		2.15564	0.772492		1.93104	0.540868			071_HvASP1_leaf_R3	160.49	22839	0.160733		19.9944	0.184439
067_HvASP1_leaf_R2	353	100	0.0838926		0.634862	0.227508		1.63922	0.459132			071_HvASP_Embryo_R1	98.93	391675	0.622815		798.856	0.763879
067_HvASP1_leaf_R3	272.3	1298	0.862458		2.65523	0.972087		1.98593	0.470336			071_HvASP_Embryo_R1	160.16	237204	0.377185		246.933	0.236121
067_HvASP1_leaf_R3	351.86	207	0.137542		0.0762441	0.0279132		2.23643	0.529664			071_HvASP_Embryo_R2	98.76	379224	0.64614		1032.94	0.765955
067_HvASP_Embryo_R1	272.2	4649	0.910854		3.10126	0.8059		2.78768	0.611733			071_HvASP_Embryo_R2	160.49	207683	0.35386		315.624	0.234045
067_HvASP_Embryo_R1	351.82	455	0.0891458		0.746936	0.1941		1.76934	0.388267			071_HvASP_Embryo_R3	98.94	342048	0.735404		1151.93	0.752922
067_HvASP_Embryo_R2	272.04	4520	0.921885		5.35452	0.869485		5.12925	0.829852			071_HvASP_Embryo_R3	160.49	123068	0.264596		378.016	0.247078
067_HvASP_Embryo_R2	351.82	383	0.0781154		0.803748	0.130515		1.05167	0.170148			071_HvASP_Inf1_R1	99.09	337143	0.708768		442.109	0.815002
067_HvASP_Embryo_R3	272.11	5263	0.91882		5.65058	0.691838		4.32486	0.641178			071_HvASP_Inf1_R1	160.5	138532	0.291232		100.355	0.184998
067_HvASP_Embryo_R3	351.83	465	0.0811802		2.51691	0.308162		2.42032	0.358822			071_HvASP_Inf1_R2	99.82	241180	0.795223		450.708	0.826947
067_HvASP_Inf1_R1	272.15	22068	0.950961		23.5407	0.785656		18.6097	0.688426			071_HvASP_Inf1_R2	160.51	62106	0.204777		94.3183	0.173053
067_HvASP_Inf1_R1	352.04	1138	0.049039		6.42243	0.214344		8.42254	0.311574			071_HvASP_Inf1_R3	99.82	257906	0.825304		424.592	0.832947
067_HvASP_Inf1_R2	272.33	12532	0.94674		26.1559	0.834301		18.5769	0.651306			071_HvASP_Inf1_R3	160.51	54592	0.174696		85.155	0.167053
067_HvASP_Inf1_R2	351.88	705	0.0532598		5.19479	0.165699		9.94565	0.348694			071_HvASP_Node_R1	99.82	265177	0.6554		546.478	0.711791
067_HvASP_Inf1_R3	272.26	18238	0.949896		27.7685	0.834407		20.4125	0.703667			071_HvASP_Node_R1	160.5	139426	0.3446		221.273	0.288209
067_HvASP_Inf1_R3	351.87	962	0.0501042		5.51083	0.165593		8.59624	0.296333			071_HvASP_Node_R2	99.82	246523	0.661501		297.37	0.734165
067_HvASP_Node_R1	272.18	1889	0.883536		3.71158	0.578174		3.91894	0.529462			071_HvASP_Node_R2	160.5	126149	0.338499		107.675	0.265835
067_HvASP_Node_R1	352.02	249	0.116464		2.70791	0.421826		3.4828	0.470538			071_HvASP_Node_R3	98.95	195203	0.663976		186.34	0.651384
067_HvASP_Node_R2	272.14	2241	0.912459		3.51001	0.539371		3.463	0.417502			071_HvASP_Node_R3	160.5	98788	0.336024		99.7278	0.348616
067_HvASP_Node_R2	351.89	215	0.0875407		2.99759	0.460629		4.83157	0.582498			072_HvASP1_Inf2_R1	237.39	62732	0.701967		42.499	0.528568
067_HvASP_Node_R3	272.17	2042	0.859066		3.35014	0.575117		2.88078	0.464099			072_HvASP1_Inf2_R1	445.65	26634	0.298033		37.9051	0.471432
067_HvASP_Node_R3	352.03	335	0.140934		2.47501	0.424883		3.32647	0.535901			072_HvASP1_Inf2_R2	237.37	75815	0.835031		54.3301	0.712484
068_HvASP1_Inf2_R1	169.18	19662	0.56406		11.4633	0.549052		3.3431	0.413179			072_HvASP1_Inf2_R2	445.56	14978	0.164969		21.9244	0.287516
068_HvASP1_Inf2_R1	251.67	1651	0.0473636		4.12182	0.197421		0.736203	0.0909884			072_HvASP1_Inf2_R3	237.46	82145	0.780735		52.5571	0.611085
068_HvASP1_Inf2_R1	260.52	13545	0.388577		5.29323	0.253527		4.01187	0.495833			072_HvASP1_Inf2_R3	445.39	23070	0.219265		33.4491	0.388915
068_HvASP1_Inf2_R2	169.08	23383	0.638618		13.6519	0.682625		5.6887	0.598581			072_HvASP1_leaf_R1	237.33	19369	0.824845		17.2321	0.791117
068_HvASP1_Inf2_R2	251.83	1709	0.0466749		1.5395	0.0769784		0.405438	0.0426613			072_HvASP1_leaf_R1	445.83	4113	0.175155		4.5499	0.208883
068_HvASP1_Inf2_R2	260.59	11523	0.314707		4.80771	0.240396		3.4095	0.358757			072_HvASP1_leaf_R2	237.24	9260	0.834385		11.5432	0.706554
068_HvASP1_Inf2_R3	169.14	34294	0.614236		9.76238	0.535282		2.59036	0.362303			072_HvASP1_leaf_R2	445.73	1838	0.165615		4.79413	0.293446
068_HvASP1_Inf2_R3	251.73	2756	0.0493624		3.17757	0.17423		0.747181	0.104505			072_HvASP1_leaf_R3	237.39	13888	0.810363		7.84796	0.643693
068_HvASP1_Inf2_R3	260.51	18782	0.336402		5.29786	0.290488		3.81217	0.533192			072_HvASP1_leaf_R3	445.71	3250	0.189637		4.34413	0.356307
068_HvASP1_leaf_R1	168.99	1393	0.77475		2.83087	0.831643		2.03949	0.759858			072_HvASP_Embryo_R1	237.25	15793	0.829421		15.0245	0.808745
068_HvASP1_leaf_R1	251	0	0		0	0		0	0			072_HvASP_Embryo_R1	445.53	3248	0.170579		3.55306	0.191255
068_HvASP1_leaf_R1	260.55	405	0.22525		0.573078	0.168357		0.644551	0.240142			072_HvASP_Embryo_R2	237.32	21407	0.81594		10.1407	0.593924
068_HvASP1_leaf_R2	169.08	3976	0.696078		2.53996	0.52604		1.39454	0.570863			072_HvASP_Embryo_R2	445.35	4829	0.18406		6.93338	0.406076
068_HvASP1_leaf_R2	251.83	233	0.0407913		1.82584	0.378142		0.430322	0.176155			072_HvASP_Embryo_R3	237.31	17142	0.821449		10.9677	0.562774
068_HvASP1_leaf_R2	260.59	1503	0.26313		0.462654	0.0958182		0.618	0.252982			072_HvASP_Embryo_R3	445.5	3726	0.178551		8.52094	0.437226
068_HvASP1_leaf_R3	169.11	3283	0.692908		4.06252	0.775666		1.96954	0.604253			072_HvASP_Inf1_R1	237.33	74798	0.868069		33.008	0.671421
068_HvASP1_leaf_R3	251.84	291	0.0614183		0	0		0	0			072_HvASP_Inf1_R1	445.52	11368	0.131931		16.1534	0.328579
068_HvASP1_leaf_R3	260.63	1164	0.245673		1.17494	0.224334		1.28992	0.395747			072_HvASP_Inf1_R2	237.29	38266	0.871167		33.3783	0.687533
068_HvASP_Embryo_R1	168.97	17984	0.797057		5.08037	0.735306		3.06783	0.700399			072_HvASP_Inf1_R2	445.52	5659	0.128833		15.1696	0.312467
068_HvASP_Embryo_R1	251.53	627	0.0277889		0.158486	0.0229384		0	0			072_HvASP_Inf1_R3	237.36	64781	0.875171		45.2692	0.687693
068_HvASP_Embryo_R1	260.37	3952	0.175154		1.67034	0.241756		1.31229	0.299601			072_HvASP_Inf1_R3	445.69	9240	0.124829		20.5584	0.312307
068_HvASP_Embryo_R2	168.88	12589	0.803485		7.01039	0.804826		3.01831	0.695846			072_HvASP_Node_R1	237.36	11160	0.899927		24.5437	0.810381
068_HvASP_Embryo_R2	251.46	439	0.0280189		0	0		0	0			072_HvASP_Node_R1	445.72	1241	0.100073		5.74293	0.189619
068_HvASP_Embryo_R2	260.34	2640	0.168496		1.70005	0.195174		1.3193	0.304154			072_HvASP_Node_R2	237.37	16930	0.833251		26.6245	0.801528
068_HvASP_Embryo_R3	168.87	13729	0.778509		6.59431	0.681183		2.42094	0.690866			072_HvASP_Node_R2	445.54	3388	0.166749		6.59269	0.198472
068_HvASP_Embryo_R3	251.65	477	0.0270485		3.08637	0.318817		0.00407223	0.0011621			072_HvASP_Node_R3	237.4	23686	0.877942		31.1716	0.748285
068_HvASP_Embryo_R3	260.38	3429	0.194443		0	0		1.0792	0.307972			072_HvASP_Node_R3	445.56	3293	0.122058		10.4858	0.251715
068_HvASP_Inf1_R1	168.8	28459	0.748488		14.9506	0.699747		4.41225	0.644153			073_HvASP1_Inf2_R1	228.32	30254	0.416647		0	0
068_HvASP_Inf1_R1	251.61	1191	0.031324		2.07984	0.0973447		0	0			073_HvASP1_Inf2_R1	245.4	42359	0.583353		0.184407	1
068_HvASP_Inf1_R1	260.41	8372	0.220188		4.33528	0.202908		2.43744	0.355847			073_HvASP1_Inf2_R2	228.31	22818	0.366242		0.0953496	0.502093
068_HvASP_Inf1_R2	168.94	26530	0.745727		12.4443	0.593782		5.06288	0.56811			073_HvASP1_Inf2_R2	245.34	39485	0.633758		0.0945545	0.497907
068_HvASP_Inf1_R2	251.68	1000	0.0281088		5.00761	0.238939		0.782623	0.0878187			073_HvASP1_Inf2_R3	228.12	31430	0.377098		0	0
068_HvASP_Inf1_R2	260.5	8046	0.226164		3.50577	0.167279		3.0663	0.344072			073_HvASP1_Inf2_R3	245.14	51917	0.622902		0.508946	1
068_HvASP_Inf1_R3	168.97	21919	0.712373		13.6013	0.570195		3.91255	0.491961			073_HvASP1_leaf_R1	228.39	7881	0.437687		0
068_HvASP_Inf1_R3	251.72	976	0.0317202		5.83727	0.244711		0.814183	0.102375			073_HvASP1_leaf_R1	245.36	10125	0.562313		0
068_HvASP_Inf1_R3	260.54	7874	0.255907		4.41518	0.185094		3.22624	0.405665			073_HvASP1_leaf_R2	228.19	4811	0.49157		0
068_HvASP_Node_R1	168.92	1203	0.583131		0	0		0	0			073_HvASP1_leaf_R2	245.26	4976	0.50843		0
068_HvASP_Node_R1	251	0	0		0.807656	0.458826		0.307041	0.266518			073_HvASP1_leaf_R3	228.17	5740	0.45505		0
068_HvASP_Node_R1	260.43	860	0.416869		0.95261	0.541174		0.845004	0.733482			073_HvASP1_leaf_R3	245.33	6874	0.54495		0
068_HvASP_Node_R2	168.94	1710	0.650685		0.492776	0.168155		0.444241	0.165845			073_HvASP_Embryo_R2	228.23	4735	0.389969		0
068_HvASP_Node_R2	251	0	0		1.7118	0.584135		0	0			073_HvASP_Embryo_R2	245.27	7407	0.610031		0
068_HvASP_Node_R2	260.38	918	0.349315		0.725909	0.24771		2.23441	0.834155			073_HvASP_Embryo_R3	228.24	5425	0.394746		0.0952439	0.978981
068_HvASP_Node_R3	168.94	4675	0.578804		6.48215	0.587235		3.02615	0.624401			073_HvASP_Embryo_R3	245.37	8318	0.605254		0.00204495	0.0210194
068_HvASP_Node_R3	251.6	469	0.0580661		3.45469	0.312969		0.288731	0.0595754			073_HvASP_Inf1_R1	228.26	16417	0.410754		0	0
068_HvASP_Node_R3	260.4	2933	0.36313		1.10159	0.0997959		1.5316	0.316023			073_HvASP_Inf1_R1	245.31	23551	0.589246		0.20302	1
069_HvASP1_Inf2_R1	140.13	7041	0.665627		5.95895	0.509659		6.958	0.523602			073_HvASP_Inf1_R2	228.37	9308	0.406996		0.0910133	0.482463
069_HvASP1_Inf2_R1	213.81	3537	0.334373		5.73309	0.490341		6.33072	0.476398			073_HvASP_Inf1_R2	245.46	13562	0.593004		0.0976298	0.517537
069_HvASP1_Inf2_R2	140.11	6484	0.756152		6.73556	0.53596		8.3389	0.576364			073_HvASP_Inf1_R3	228.29	14960	0.395893		0.37401	0.999913
069_HvASP1_Inf2_R2	213.79	2091	0.243848		5.83171	0.46404		6.12922	0.423636			073_HvASP_Inf1_R3	245.35	22828	0.604107		3.27e-05	8.74232e-05
069_HvASP1_Inf2_R3	140.11	9570	0.732267		7.86496	0.62299		10.1636	0.692155			073_HvASP_Node_R1	228.26	2517	0.510444		0	0
069_HvASP1_Inf2_R3	213.8	3499	0.267733		4.75958	0.37701		4.52039	0.307845			073_HvASP_Node_R1	245.31	2414	0.489556		9.73629	1
069_HvASP1_leaf_R1	140.13	1662	0.652789		2.05345	0.492427		3.39818	0.602698			073_HvASP_Node_R2	228.45	5251	0.482008		0.00338563	0.0747381
069_HvASP1_leaf_R1	213.72	884	0.347211		2.11661	0.507573		2.2401	0.397302			073_HvASP_Node_R2	245.35	5643	0.517992		0.0419143	0.925262
069_HvASP1_leaf_R2	140.29	979	0.652232		0.551833	0.237779		0.881915	0.282303			073_HvASP_Node_R3	228.33	8255	0.492777		0	0
069_HvASP1_leaf_R2	213.7	522	0.347768		1.76895	0.762221		2.24209	0.717697			073_HvASP_Node_R3	245.33	8497	0.507223		0.0778842	1
069_HvASP1_leaf_R3	140.13	737	0.690722		1.12302	0.444437		1.57879	0.505744			074_HvASP1_Inf2_R1	134.17	6636	0.135324		29.1343	0.510306
069_HvASP1_leaf_R3	213.62	330	0.309278		1.40382	0.555563		1.54293	0.494256			074_HvASP1_Inf2_R1	139.39	42402	0.864676		27.9575	0.489694
069_HvASP_Embryo_R1	139.91	6903	0.777015		2.45973	0.745867		3.42202	0.802895			074_HvASP1_Inf2_R2	134.07	5240	0.140396		16.5186	0.457252
069_HvASP_Embryo_R1	213.51	1981	0.222985		0.838084	0.254133		0.840082	0.197105			074_HvASP1_Inf2_R2	139.19	32083	0.859604		19.6072	0.542748
069_HvASP_Embryo_R2	140.07	3483	0.723515		2.01738	0.723513		2.61955	0.746719			074_HvASP1_Inf2_R3	133.92	10085	0.134693		18.621	0.442387
069_HvASP_Embryo_R2	213.74	1331	0.276485		0.770931	0.276487		0.888532	0.253281			074_HvASP1_Inf2_R3	139	64789	0.865307		23.4711	0.557613
069_HvASP_Embryo_R3	139.91	4268	0.757678		3.08484	0.560145		3.77389	0.586015			074_HvASP1_leaf_R1	134.51	2352	0.148635		2.78587	0.284691
069_HvASP_Embryo_R3	213.57	1365	0.242322		2.42238	0.439855		2.66603	0.413985			074_HvASP1_leaf_R1	139.56	13472	0.851365		6.99973	0.715309
069_HvASP_Inf1_R1	139.94	11284	0.777778		7.68005	0.668358		9.97689	0.722238			074_HvASP1_leaf_R2	134.2	1312	0.134261		1.58197	0.204623
069_HvASP_Inf1_R1	213.68	3224	0.222222		3.81088	0.331642		3.83697	0.277762			074_HvASP1_leaf_R2	139.38	8460	0.865739		6.14918	0.795377
069_HvASP_Inf1_R2	140.13	8606	0.771147		7.35054	0.662025		9.83626	0.711858			074_HvASP1_leaf_R3	134.17	2273	0.1379		1.84722	0.165379
069_HvASP_Inf1_R2	213.68	2554	0.228853		3.75257	0.337975		3.98146	0.288142			074_HvASP1_leaf_R3	139.39	14210	0.8621		9.32237	0.834621
069_HvASP_Inf1_R3	140.11	5128	0.77945		9.13899	0.764486		11.8323	0.820082			074_HvASP_Embryo_R1	134.27	2692	0.153714		2.15603	0.218648
069_HvASP_Inf1_R3	213.62	1451	0.22055		2.81543	0.235514		2.5959	0.179918			074_HvASP_Embryo_R1	139.56	14821	0.846286		7.7047	0.781352
069_HvASP_Node_R1	140.11	2523	0.622655		3.97654	0.516189		5.16556	0.591638			074_HvASP_Embryo_R2	134.1	2069	0.142513		3.88072	0.310587
069_HvASP_Node_R1	213.7	1529	0.377345		3.72711	0.483811		3.56538	0.408362			074_HvASP_Embryo_R2	139.37	12449	0.857487		8.61407	0.689413
069_HvASP_Node_R2	140.14	1992	0.58485		4.20485	0.639048		6.37952	0.831486			074_HvASP_Embryo_R3	134.25	2109	0.141525		7.27816	0.457416
069_HvASP_Node_R2	213.66	1414	0.41515		2.37502	0.360952		1.29291	0.168514			074_HvASP_Embryo_R3	139.56	12793	0.858475		8.63332	0.542584
069_HvASP_Node_R3	140.11	3532	0.545735		3.15714	0.268557		6.75181	0.485178			074_HvASP_Inf1_R1	134.29	4850	0.142341		11.064	0.477102
069_HvASP_Node_R3	213.65	2940	0.454265		8.59879	0.731443		7.16434	0.514822			074_HvASP_Inf1_R1	139.58	29223	0.857659		12.126	0.522898
070_HvASP1_Inf2_R1	218.43	570	0.204668		0.282946	0.113881		0.321446	0.0946555			074_HvASP_Inf1_R2	134.49	1451	0.140207		8.9288	0.432811
070_HvASP1_Inf2_R1	324.99	2215	0.795332		2.20164	0.886119		3.07451	0.905344			074_HvASP_Inf1_R2	139.56	8898	0.859793		11.701	0.567189
070_HvASP1_Inf2_R2	218.38	442	0.208098		1.03328	0.328833		1.26875	0.297299			074_HvASP_Inf1_R3	134.27	3761	0.14083		10.1662	0.421768
070_HvASP1_Inf2_R2	325	1682	0.791902		2.10898	0.671167		2.99884	0.702701			074_HvASP_Inf1_R3	139.58	22945	0.85917		13.9376	0.578232
070_HvASP1_Inf2_R3	218.63	369	0.163782		0.468295	0.179931		0.619114	0.173463			074_HvASP_Node_R1	134.15	1026	0.102212		7.85376	0.349795
070_HvASP1_Inf2_R3	325.17	1884	0.836218		2.13434	0.820069		2.95002	0.826537			074_HvASP_Node_R1	139.38	9012	0.897788		14.5987	0.650205
070_HvASP1_leaf_R1	218.46	978	0.219283		2.61749	0.341866		3.88842	0.292968			074_HvASP_Node_R2	134.32	1575	0.113041		2.10388	0.101927
070_HvASP1_leaf_R1	325.06	3482	0.780717		5.03898	0.658134		9.3841	0.707032			074_HvASP_Node_R2	139.56	12358	0.886959		18.5371	0.898073
070_HvASP1_leaf_R2	218.4	1825	0.218119		4.3624	0.27475		5.3826	0.204602			074_HvASP_Node_R3	134.31	3915	0.111171		1.85207	0.0587642
070_HvASP1_leaf_R2	325	6542	0.781881		11.5153	0.72525		20.9251	0.795398			074_HvASP_Node_R3	139.58	31301	0.888829		29.6649	0.941236
070_HvASP1_leaf_R3	218.45	1546	0.244814		2.55193	0.139031		3.21317	0.109462			078_HvASP1_Inf2_R1	119.29	29677	0.425788		20.09	0.293512
070_HvASP1_leaf_R3	324.99	4769	0.755186		15.8032	0.860969		26.141	0.890538			078_HvASP1_Inf2_R1	256.42	2786	0.0399719		4.31161	0.0629921
070_HvASP_Embryo_R2	218.25	791	0.225935		0	0		0	0			078_HvASP1_Inf2_R1	331.6	5213	0.074793		2.89404	0.0422816
070_HvASP_Embryo_R2	324.93	2710	0.774065		3.35668	1		4.22841	1			078_HvASP1_Inf2_R1	388.29	32023	0.459447		41.1512	0.601214
070_HvASP_Embryo_R3	218	100	0.203252		0.555717	0.200813		0.80573	0.212245			078_HvASP1_Inf2_R2	119.09	28355	0.467418		26.0226	0.389747
070_HvASP_Embryo_R3	325.07	392	0.796748		2.21162	0.799187		2.9905	0.787755			078_HvASP1_Inf2_R2	256.37	874	0.0144075		2.58714	0.0387483
070_HvASP_Inf1_R1	218.36	417	0.298711		0.559781	0.392358		0.538981	0.255418			078_HvASP1_Inf2_R2	331.63	5614	0.0925441		3.02856	0.0453595
070_HvASP_Inf1_R1	324.82	979	0.701289		0.866927	0.607642		1.57121	0.744582			078_HvASP1_Inf2_R2	388.29	25820	0.42563		35.1296	0.526145
070_HvASP_Inf1_R2	218.49	319	0.228183		0.30935	0.189688		0.446874	0.170973			078_HvASP1_Inf2_R3	119.33	32527	0.478782		25.5032	0.371026
070_HvASP_Inf1_R2	324.99	1079	0.771817		1.32149	0.810312		2.16683	0.829027			078_HvASP1_Inf2_R3	256.36	1502	0.0221087		2.20424	0.0320677
070_HvASP_Node_R1	218.39	247	0.327586		0	0		0	0			078_HvASP1_Inf2_R3	331.73	5435	0.0800006		5.64109	0.0820677
070_HvASP_Node_R1	325	507	0.672414		1.47338	1		2.69109	1			078_HvASP1_Inf2_R3	388.25	28473	0.419109		35.3885	0.514839
070_HvASP_Node_R2	218.36	374	0.300885		0.525937	0.198079		0.516921	0.154859			078_HvASP1_leaf_R1	119.29	3998	0.531225		2.08175	0.366075
070_HvASP_Node_R2	324.99	869	0.699115		2.12925	0.801921		2.8211	0.845141			078_HvASP1_leaf_R1	256.38	155	0.0205953		0.180341	0.0317129
070_HvASP_Node_R3	218.31	425	0.31227		1.6064	0.320643		2.04	0.343247			078_HvASP1_leaf_R1	331.6	449	0.0596598		0	0
070_HvASP_Node_R3	324.82	936	0.68773		3.40354	0.679357		3.90324	0.656753			078_HvASP1_leaf_R1	388.29	2924	0.38852		3.42458	0.602212
071_HvASP1_Inf2_R1	93.42	63736	0.190258		5.26164	0.00795951		3.75869	0.00531593			078_HvASP1_leaf_R2	119.17	2248	0.51477		2.40286	0.436401
071_HvASP1_Inf2_R1	99.82	232642	0.694458		578.742	0.875487		621.454	0.878924			078_HvASP1_leaf_R2	256	0	0		0	0
071_HvASP1_Inf2_R1	160.51	37940	0.113254		77.0475	0.116553		81.8492	0.11576			078_HvASP1_leaf_R2	331.46	237	0.0542707		0.281509	0.0511269
071_HvASP1_Inf2_R1	240.12	680	0.00202986		0	0		0	0			078_HvASP1_leaf_R2	388.28	1882	0.430959		2.82172	0.512473
071_HvASP1_Inf2_R2	93.29	165755	0.306437		5.38911	0.00854597		3.84464	0.00563983			078_HvASP1_leaf_R3	119.09	2647	0.50285		2.13713	0.305663
071_HvASP1_Inf2_R2	99.64	289833	0.535824		542.744	0.860676		587.777	0.86223			078_HvASP1_leaf_R3	256	0	0		0	0
071_HvASP1_Inf2_R2	160.5	84113	0.155502		81.0128	0.128469		88.1525	0.129314			078_HvASP1_leaf_R3	331.74	223	0.0423632		0	0
071_HvASP1_Inf2_R2	240.16	1210	0.00223697		1.45632	0.00230941		1.91962	0.00281596			078_HvASP1_leaf_R3	388.28	2394	0.454787		4.85466	0.694337
071_HvASP1_Inf2_R3	92	153427	0.3139		5.78632	0.0079204		4.79979	0.00605038			078_HvASP_Embryo_R1	118.99	6043	0.585222		4.58592	0.717346
071_HvASP1_Inf2_R3	99	266888	0.546033		637.251	0.872278		693.643	0.874373			078_HvASP_Embryo_R1	256	0	0		0	0
071_HvASP1_Inf2_R3	160.5	67290	0.13767		86.6636	0.118626		93.8819	0.118343			078_HvASP_Embryo_R1	331.68	470	0.0455162		0	0
071_HvASP1_Inf2_R3	240.09	1171	0.00239578		0.858335	0.0011749		0.978943	0.00123401			078_HvASP_Embryo_R1	388.31	3813	0.369262		1.80698	0.282654
071_HvASP1_leaf_R1	93.08	28602	0.108859		3.49116	0.00834104		2.81755	0.00546675			078_HvASP_Embryo_R2	119.22	5378	0.560267		3.32219	0.323545
071_HvASP1_leaf_R1	99.11	183689	0.69912		322.346	0.770145		395.927	0.768197			078_HvASP_Embryo_R2	256	0	0		0	0
071_HvASP1_leaf_R1	160.51	49774	0.18944		91.5476	0.218724		114.707	0.22256			078_HvASP_Embryo_R2	331.73	490	0.051047		0.142166	0.0138454
071_HvASP1_leaf_R1	240.23	678	0.00258047		1.16749	0.00278935		1.94613	0.00377598			078_HvASP_Embryo_R2	388.3	3731	0.388686		6.80374	0.66261
071_HvASP1_leaf_R2	92.95	21689	0.100331		4.7045	0.0144483		3.72715	0.00924013			078_HvASP_Embryo_R3	119.14	5024	0.499851		3.97107	0.383843
071_HvASP1_leaf_R2	99.12	159619	0.738379		261.968	0.804547		327.235	0.811262			078_HvASP_Embryo_R3	256	0	0		0	0
071_HvASP1_leaf_R2	160.51	34129	0.157877		58.9369	0.181005		71.9076	0.178269			078_HvASP_Embryo_R3	331.62	493	0.0490498		0	0
071_HvASP1_leaf_R2	240.14	738	0.0034139		0	0		0.495699	0.00122891			078_HvASP_Embryo_R3	388.11	4534	0.451099		6.3745	0.616157
071_HvASP1_leaf_R3	93.04	8037	0.0531351		2.23094	0.0110603		1.56825	0.00619928			078_HvASP_Inf1_R1	119.11	26714	0.599937		16.7344	0.52492
071_HvASP1_leaf_R3	99.13	119254	0.788425		163.85	0.812318		206.067	0.814581			078_HvASP_Inf1_R1	256.34	486	0.0109145		1.23259	0.0386635
071_HvASP1_leaf_R3	160.49	22839	0.150996		35.6257	0.176621		45.3376	0.179219			078_HvASP_Inf1_R1	331.51	3173	0.0712585		1.25943	0.0395054
071_HvASP1_leaf_R3	240.13	1126	0.00744433		0	0		0	0			078_HvASP_Inf1_R1	388.25	14155	0.31789		12.6535	0.396911
071_HvASP_Embryo_R1	93.43	364038	0.366266		12.9101	0.00849557		6.79439	0.00411776			078_HvASP_Inf1_R2	119.04	16608	0.580253		16.2177	0.465403
071_HvASP_Embryo_R1	98.93	391675	0.394072		1165.83	0.767182		1253.94	0.759955			078_HvASP_Inf1_R2	256.17	295	0.0103068		0.332515	0.00954225
071_HvASP_Embryo_R1	160.16	237204	0.238656		340.887	0.224323		387.343	0.234751			078_HvASP_Inf1_R2	331.62	2450	0.0855985		0.61748	0.01772
071_HvASP_Embryo_R1	239.99	1001	0.00100713		0	0		1.94209	0.00117701			078_HvASP_Inf1_R2	388.24	9269	0.323842		17.6789	0.507335
071_HvASP_Embryo_R2	93.3	352105	0.374585		9.30733	0.00529231		6.57191	0.00340098			078_HvASP_Inf1_R3	118.28	21139	0.559322		16.2401	0.417391
071_HvASP_Embryo_R2	98.76	379224	0.403435		1341.57	0.76284		1479.36	0.765572			078_HvASP_Inf1_R3	255.4	360	0.00952532		2.16265	0.0555828
071_HvASP_Embryo_R2	160.49	207683	0.220942		407.364	0.231634		445.533	0.230564			078_HvASP_Inf1_R3	330.79	3545	0.093798		1.16417	0.0299206
071_HvASP_Embryo_R2	240.01	976	0.00103831		0.411599	0.000234042		0.893941	0.000462616			078_HvASP_Inf1_R3	387.28	12750	0.337355		19.3417	0.497106
071_HvASP_Embryo_R3	93.66	201241	0.301801		15.8176	0.00830132		9.9594	0.00496833			078_HvASP_Node_R1	119.11	3357	0.760535		8.28639	0.697563
071_HvASP_Embryo_R3	98.94	342048	0.512969		1443.16	0.757393		1525.04	0.76078			078_HvASP_Node_R1	256	0	0		0.170459	0.0143495
071_HvASP_Embryo_R3	160.49	123068	0.184565		446.454	0.234306		466.052	0.232494			078_HvASP_Node_R1	332	100	0.0226552		0.198781	0.0167337
071_HvASP_Embryo_R3	239.96	443	0.000664367		0	0		3.52379	0.00175787			078_HvASP_Node_R1	388.12	957	0.21681		3.22343	0.271354
071_HvASP_Inf1_R1	93.47	222995	0.318757		5.73269	0.0078047		3.76483	0.00478684			078_HvASP_Node_R2	119.04	5136	0.657534		11.3172	0.608243
071_HvASP_Inf1_R1	99.09	337143	0.481924		606.964	0.826344		652.571	0.82972			078_HvASP_Node_R2	256	0	0		0.414641	0.0222849
071_HvASP_Inf1_R1	160.5	138532	0.198023		121.821	0.165852		129.279	0.164373			078_HvASP_Node_R2	331.68	373	0.0477532		0.18017	0.00968324
071_HvASP_Inf1_R1	240.04	907	0.0012965		0	0		0.88082	0.00111993			078_HvASP_Node_R2	388.24	2302	0.294713		6.69437	0.359789
071_HvASP_Inf1_R2	93.79	81722	0.212026		4.38634	0.00605296		3.32779	0.00429634			078_HvASP_Node_R3	119.11	8445	0.775838		15.7581	0.665821
071_HvASP_Inf1_R2	99.82	241180	0.625736		602.24	0.831065		644.175	0.831662			078_HvASP_Node_R3	256	0	0		0.174883	0.00738927
071_HvASP_Inf1_R2	160.51	62106	0.161133		117.343	0.161928		125.999	0.162671			078_HvASP_Node_R3	331.62	365	0.0335324		0.992444	0.0419334
071_HvASP_Inf1_R2	240.12	426	0.00110525		0.691486	0.00095422		1.06124	0.00137011			078_HvASP_Node_R3	388.12	2075	0.190629		6.74174	0.284856
071_HvASP_Inf1_R3	93.66	82026	0.207709		5.57439	0.00821568		3.74856	0.005239			079_HvASP1_Inf2_R1	202.44	18478	0.164483		6.32858	0.0570997
071_HvASP_Inf1_R3	99.82	257906	0.653077		569.797	0.839781		603.104	0.8429			079_HvASP1_Inf2_R1	246.67	13789	0.122743		5.55079	0.0500821
071_HvASP_Inf1_R3	160.51	54592	0.138239		103.135	0.152003		107.971	0.150901			079_HvASP1_Inf2_R1	580.22	3414	0.0303899		10.3753	0.0936113
071_HvASP_Inf1_R3	239.96	385	0.000974908		0	0		0.687375	0.000960677			079_HvASP1_Inf2_R1	661.11	76659	0.682384		88.5792	0.799207
071_HvASP_Node_R1	93.84	80538	0.165813		7.3377	0.00784018		5.11329	0.00505428			079_HvASP1_Inf2_R2	202.42	25231	0.254985		6.8277	0.077839
071_HvASP_Node_R1	99.82	265177	0.545951		675.406	0.721657		718.493	0.710202			079_HvASP1_Inf2_R2	246.63	8161	0.0824752		4.97133	0.0566755
071_HvASP_Node_R1	160.5	139426	0.287053		253.166	0.270503		286.798	0.283488			079_HvASP1_Inf2_R2	580.43	3112	0.0314499		2.32613	0.026519
071_HvASP_Node_R1	240.01	575	0.00118382		0	0		1.2705	0.00125584			079_HvASP1_Inf2_R2	662.39	62447	0.63109		73.5905	0.838966
071_HvASP_Node_R2	93.83	67138	0.152261		2.79566	0.00624663		1.22823	0.00174223			079_HvASP1_Inf2_R3	202.26	28747	0.214527		7.32446	0.0788326
071_HvASP_Node_R2	99.82	246523	0.559085		328.669	0.734379		520.083	0.737732			079_HvASP1_Inf2_R3	246.51	13701	0.102245		2.92341	0.0314644
071_HvASP_Node_R2	160.5	126149	0.286091		116.082	0.259374		183.664	0.260525			079_HvASP1_Inf2_R3	580.43	5005	0.0373502		4.31306	0.0464211
071_HvASP_Node_R2	240.04	1130	0.00256271		0	0		1.28e-05	1.81567e-08			079_HvASP1_Inf2_R3	662.17	86549	0.645878		78.3506	0.843282
071_HvASP_Node_R3	93.16	28304	0.0876776		1.60326	0.00569113		1.2865	0.00242742			079_HvASP1_leaf_R1	202.43	3338	0.244739		0.395139	0.0522305
071_HvASP_Node_R3	98.95	195203	0.604683		182.652	0.648365		350.183	0.660738			079_HvASP1_leaf_R1	246.64	2448	0.179485		0.562275	0.074323
071_HvASP_Node_R3	160.5	98788	0.306017		96.7504	0.343437		177.182	0.334314			079_HvASP1_leaf_R1	580.22	826	0.0605616		0.981857	0.129784
071_HvASP_Node_R3	240.1	524	0.0016232		0.706204	0.00250683		1.33584	0.00252051			079_HvASP1_leaf_R1	661.33	7027	0.515214		5.62602	0.743662
072_HvASP1_Inf2_R1	237.39	62732	0.695338		21.0782	0.983999		18.5402	0.984871			079_HvASP1_leaf_R2	202.26	3332	0.327501		1.43652	0.195264
072_HvASP1_Inf2_R1	252.63	852	0.00944379		0	0		0	0			079_HvASP1_leaf_R2	246.63	1541	0.151465		0.632116	0.0859227
072_HvASP1_Inf2_R1	445.65	26634	0.295218		0.342747	0.0160006		0.284807	0.0151292			079_HvASP1_leaf_R2	580.22	562	0.0552388		5.49e-07	7.46249e-08
072_HvASP1_Inf2_R2	237.37	75815	0.826925		28.0181	0.983931		28.0568	0.984395			079_HvASP1_leaf_R2	661.96	4739	0.465795		5.28816	0.718813
072_HvASP1_Inf2_R2	252.4	890	0.00970736		0.34516	0.0121212		0.320055	0.0112294			079_HvASP1_leaf_R3	202.42	3307	0.318901		0.736194	0.0919915
072_HvASP1_Inf2_R2	445.56	14978	0.163367		0.112429	0.00394825		0.124699	0.00437516			079_HvASP1_leaf_R3	246.6	1587	0.153038		0.985333	0.123123
072_HvASP1_Inf2_R3	237.46	82145	0.773326		28.0843	0.960322		26.4134	0.95238			079_HvASP1_leaf_R3	580	793	0.0764706		0.932223	0.116486
072_HvASP1_Inf2_R3	252.68	1008	0.00948947		0.17	0.00581303		0.144236	0.00520068			079_HvASP1_leaf_R3	661.74	4683	0.451591		5.3491	0.668399
072_HvASP1_Inf2_R3	445.39	23070	0.217185		0.990356	0.0338645		1.17645	0.0424189			079_HvASP_Embryo_R1	202.33	7807	0.402215		0.754728	0.1027
072_HvASP1_leaf_R1	237.33	19369	0.812799		9.54108	0.995648		12.1719	0.994782			079_HvASP_Embryo_R1	246.48	2630	0.135497		0.353734	0.0481345
072_HvASP1_leaf_R1	252.45	348	0.0146034		0	0		0	0			079_HvASP_Embryo_R1	581.04	797	0.0410613		0.492922	0.0670746
072_HvASP1_leaf_R1	445.83	4113	0.172598		0.0417073	0.00435231		0.0638434	0.00521778			079_HvASP_Embryo_R1	665	8176	0.421226		5.74748	0.782091
072_HvASP1_leaf_R2	237.24	9260	0.819397		5.97903	1		7.72943	1			079_HvASP_Embryo_R2	202.33	6013	0.476315		0.947765	0.0698673
072_HvASP1_leaf_R2	252.51	203	0.017963		0	0		0	0			079_HvASP_Embryo_R2	246.59	1812	0.143536		1.08344	0.079869
072_HvASP1_leaf_R2	445.73	1838	0.16264		0	0		0	0			079_HvASP_Embryo_R2	578.98	598	0.0473701		1.88719	0.13912
072_HvASP1_leaf_R3	237.39	13888	0.798023		6.00114	1		7.20583	1			079_HvASP_Embryo_R2	660.61	4201	0.332779		9.64682	0.711144
072_HvASP1_leaf_R3	252.55	265	0.0152273		0	0		0	0			079_HvASP_Embryo_R3	202.34	5803	0.364808		0.222778	0.0166628
072_HvASP1_leaf_R3	445.71	3250	0.186749		0	0		0	0			079_HvASP_Embryo_R3	246.63	2210	0.138933		0.262698	0.0196487
072_HvASP_Embryo_R1	237.25	15793	0.829421		6.83245	1		9.53825	1			079_HvASP_Embryo_R3	580.21	800	0.0502923		1.44119	0.107795
072_HvASP_Embryo_R1	252	0	0		0	0		0	0			079_HvASP_Embryo_R3	662.92	7094	0.445967		11.4431	0.855894
072_HvASP_Embryo_R1	445.53	3248	0.170579		0	0		0	0			079_HvASP_Inf1_R1	202.4	31977	0.507773		7.29431	0.162747
072_HvASP_Embryo_R2	237.32	21407	0.808941		6.99641	0.987821		6.97486	0.988452			079_HvASP_Inf1_R1	246.64	4794	0.0761254		2.08516	0.046523
072_HvASP_Embryo_R2	252.39	227	0.00857801		0.0240643	0.00339763		6.23e-06	8.82893e-07			079_HvASP_Inf1_R1	579.15	1518	0.0241048		1.71159	0.0381881
072_HvASP_Embryo_R2	445.35	4829	0.182481		0.0621944	0.00878121		0.0814813	0.0115472			079_HvASP_Inf1_R1	660.43	24686	0.391997		33.7289	0.752542
072_HvASP_Embryo_R3	237.31	17142	0.814695		5.99129	0.982884		5.6291	0.967825			079_HvASP_Inf1_R2	202.24	29136	0.468741		7.59423	0.145587
072_HvASP_Embryo_R3	252.6	173	0.00822204		0	0		0	0			079_HvASP_Inf1_R2	246.57	5588	0.0898999		1.69407	0.0324765
072_HvASP_Embryo_R3	445.5	3726	0.177083		0.104332	0.0171159		0.187139	0.0321753			079_HvASP_Inf1_R2	581.09	1779	0.0286206		2.72182	0.0521792
072_HvASP_Inf1_R1	237.33	74798	0.865477		18.7229	0.985814		17.0912	0.985514			079_HvASP_Inf1_R2	664.13	25655	0.412739		40.1528	0.769758
072_HvASP_Inf1_R1	252.53	258	0.00298528		0.12597	0.00663268		0.104824	0.00604437			079_HvASP_Inf1_R3	202.4	18853	0.366547		6.03104	0.105192
072_HvASP_Inf1_R1	445.52	11368	0.131538		0.143456	0.00755337		0.146391	0.00844121			079_HvASP_Inf1_R3	246.64	4482	0.0871408		1.17655	0.020521
072_HvASP_Inf1_R2	237.29	38266	0.869188		17.5153	0.984718		16.9438	0.983656			079_HvASP_Inf1_R3	580.87	1773	0.0344714		5.77687	0.100758
072_HvASP_Inf1_R2	252	100	0.00227144		0.162642	0.00914381		0.149983	0.00870712			079_HvASP_Inf1_R3	663.91	26326	0.51184		44.3494	0.773529
072_HvASP_Inf1_R2	445.52	5659	0.128541		0.109178	0.00613804		0.131553	0.00763718			079_HvASP_Node_R1	202.4	5193	0.474593		1.09282	0.0788096
072_HvASP_Inf1_R3	237.36	64781	0.869906		22.164	0.964262		21.4293	0.945049			079_HvASP_Node_R1	246.57	2013	0.18397		1.44769	0.104401
072_HvASP_Inf1_R3	252.57	448	0.00601593		0.346315	0.0150667		0.312162	0.0137666			079_HvASP_Node_R1	579.36	498	0.0455127		2.12863	0.153508
072_HvASP_Inf1_R3	445.69	9240	0.124078		0.475151	0.0206718		0.933871	0.0411844			079_HvASP_Node_R1	660.85	3238	0.295924		9.19745	0.663281
072_HvASP_Node_R1	237.36	11160	0.899927		6.74135	0.977881		7.03305	0.978424			079_HvASP_Node_R2	202.24	4120	0.272631		1.62391	0.0777341
072_HvASP_Node_R1	252	0	0		0.123367	0.0178953		0.118383	0.0164692			079_HvASP_Node_R2	246.64	3371	0.223068		3.05022	0.146009
072_HvASP_Node_R1	445.72	1241	0.100073		0.0291188	0.00422389		0.0367092	0.00510691			079_HvASP_Node_R2	579.15	751	0.0496956		1.98764	0.0951453
072_HvASP_Node_R2	237.37	16930	0.82917		10.8705	1		10.8174	1			079_HvASP_Node_R2	660.64	6870	0.454606		14.2288	0.681111
072_HvASP_Node_R2	252	100	0.00489764		0	0		0	0			079_HvASP_Node_R3	202.23	6339	0.329213		4.10731	0.158525
072_HvASP_Node_R2	445.54	3388	0.165932		0	0		0	0			079_HvASP_Node_R3	246.46	3999	0.207686		2.63896	0.101853
072_HvASP_Node_R3	237.4	23686	0.869083		10.6663	0.986684		11.9044	0.985545			079_HvASP_Node_R3	579.57	1215	0.0631005		2.57675	0.0994519
072_HvASP_Node_R3	252.51	275	0.0100903		0	0		0	0			079_HvASP_Node_R3	661.28	7702	0.4		16.5865	0.64017
072_HvASP_Node_R3	445.56	3293	0.120826		0.143944	0.0133155		0.174598	0.0144547			083_HvASP1_Inf2_R1	184.18	53144	0.482605		48.2544	0.636547
073_HvASP1_Inf2_R1	228.32	30254	0.416647		1.63373	0.788278		0	0			083_HvASP1_Inf2_R1	187.29	56975	0.517395		27.5521	0.363453
073_HvASP1_Inf2_R1	245.4	42359	0.583353		0.4388	0.211722		0.380416	1			083_HvASP1_Inf2_R2	184.09	60027	0.438147		58.911	0.686835
073_HvASP1_Inf2_R2	228.31	22818	0.366242		0.495001	0.580562		0.165663	0.423635			083_HvASP1_Inf2_R2	187.33	76975	0.561853		26.8607	0.313165
073_HvASP1_Inf2_R2	245.34	39485	0.633758		0.357623	0.419438		0.225388	0.576365			083_HvASP1_Inf2_R3	184.25	65792	0.448887		53.9392	0.618549
073_HvASP1_Inf2_R3	228.12	31430	0.377098		0	0		0	0			083_HvASP1_Inf2_R3	187.33	80775	0.551113		33.2636	0.381451
073_HvASP1_Inf2_R3	245.14	51917	0.622902		1.23107	1		1.39447	1			083_HvASP1_leaf_R1	184.18	24800	0.528447		13.8862	0.71455
073_HvASP1_leaf_R1	228.39	7881	0.437687		0.0780379	0.6517		0	0			083_HvASP1_leaf_R1	187.29	22130	0.471553		5.5473	0.28545
073_HvASP1_leaf_R1	245.36	10125	0.562313		0.0417073	0.3483		0.0638434	1			083_HvASP1_leaf_R2	184.25	18275	0.615361		14.2828	0.767669
073_HvASP1_leaf_R2	228.19	4811	0.49157		0.000163263	1		0				083_HvASP1_leaf_R2	187.32	11423	0.384639		4.32262	0.232331
073_HvASP1_leaf_R2	245.26	4976	0.50843		0	0		0				083_HvASP1_leaf_R3	184.17	21793	0.618873		20.4404	0.816184
073_HvASP1_leaf_R3	228.17	5740	0.45505		0			0				083_HvASP1_leaf_R3	187.26	13421	0.381127		4.60345	0.183816
073_HvASP1_leaf_R3	245.33	6874	0.54495		0			0				083_HvASP_Embryo_R1	184.04	68897	0.517113		38.8144	0.746921
073_HvASP_Embryo_R2	228.23	4735	0.389969		0.293057	0.824928		4.44e-09	5.4491e-08			083_HvASP_Embryo_R1	187.19	64337	0.482887		13.1515	0.253079
073_HvASP_Embryo_R2	245.27	7407	0.610031		0.0621944	0.175072		0.0814813	1			083_HvASP_Embryo_R2	184.04	61932	0.531131		64.1469	0.762098
073_HvASP_Embryo_R3	228.24	5425	0.394746		0.166248	0.751295		0.0791654	0.29727			083_HvASP_Embryo_R2	187.03	54672	0.468869		20.0246	0.237902
073_HvASP_Embryo_R3	245.37	8318	0.605254		0.055034	0.248705		0.187143	0.70273			083_HvASP_Embryo_R3	184.18	61672	0.531802		63.3206	0.696356
073_HvASP_Inf1_R1	228.26	16417	0.410754		0.0928635	0.226103		0	0			083_HvASP_Embryo_R3	187.34	54296	0.468198		27.6107	0.303644
073_HvASP_Inf1_R1	245.31	23551	0.589246		0.31785	0.773897		0.309342	1			083_HvASP_Inf1_R1	184.09	102196	0.528385		66.7241	0.696597
073_HvASP_Inf1_R2	228.37	9308	0.406996		0.628627	0.478789		0.197166	0.191245			083_HvASP_Inf1_R1	187.16	91216	0.471615		29.0617	0.303403
073_HvASP_Inf1_R2	245.46	13562	0.593004		0.684325	0.521211		0.833795	0.808755			083_HvASP_Inf1_R2	184.19	47088	0.520034		69.8082	0.661411
073_HvASP_Inf1_R3	228.29	14960	0.395893		1.80916	0.669381		5.65e-07	5.09684e-07			083_HvASP_Inf1_R2	187.21	43460	0.479966		35.7361	0.338589
073_HvASP_Inf1_R3	245.35	22828	0.604107		0.893574	0.330619		1.10853	0.999999			083_HvASP_Inf1_R3	184.01	48037	0.478852		63.5415	0.65449
073_HvASP_Node_R1	228.26	2517	0.510444		0	0		0	0			083_HvASP_Inf1_R3	187.26	52280	0.521148		33.544	0.34551
073_HvASP_Node_R1	245.31	2414	0.489556		0.0291188	1		0.0367092	1			083_HvASP_Node_R1	184.09	20176	0.542205		38.0911	0.710787
073_HvASP_Node_R2	228.45	5251	0.482008		0	0		1.52e-05	0.000103826			083_HvASP_Node_R1	187.16	17035	0.457795		15.4989	0.289213
073_HvASP_Node_R2	245.35	5643	0.517992		0.0441334	1		0.146383	0.999896			083_HvASP_Node_R2	184.09	3316	0.512361		22.7147	0.630698
073_HvASP_Node_R3	228.33	8255	0.492777		0.311193	0.683735		0	0			083_HvASP_Node_R2	187.32	3156	0.487639		13.3005	0.369302
073_HvASP_Node_R3	245.33	8497	0.507223		0.143944	0.316265		0.245284	1			083_HvASP_Node_R3	184.09	11552	0.500759		21.2756	0.64888
074_HvASP1_Inf2_R1	134.17	6636	0.135324		15.3214	0.119024		21.1734	0.128243			083_HvASP_Node_R3	187.17	11517	0.499241		11.5126	0.35112
074_HvASP1_Inf2_R1	139.39	42402	0.864676		113.404	0.880976		143.93	0.871757			086_HvASP1_Inf2_R1	209.15	62827	0.706215		22.7394	0.450626
074_HvASP1_Inf2_R2	134.07	5240	0.140396		12.5383	0.157508		17.5508	0.170011			086_HvASP1_Inf2_R1	226.38	26136	0.293785		27.7224	0.549374
074_HvASP1_Inf2_R2	139.19	32083	0.859604		67.0657	0.842492		85.6824	0.829989			086_HvASP1_Inf2_R2	209.22	61274	0.70122		28.2538	0.512001
074_HvASP1_Inf2_R3	133.92	10085	0.134693		13.0315	0.127425		18.3643	0.143203			086_HvASP1_Inf2_R2	226.43	26108	0.29878		26.9293	0.487999
074_HvASP1_Inf2_R3	139	64789	0.865307		89.2369	0.872575		109.875	0.856797			086_HvASP1_Inf2_R3	209.21	67924	0.717489		22.7754	0.489021
074_HvASP1_leaf_R1	134.51	2352	0.148635		5.27446	0.128848		8.34785	0.131857			086_HvASP1_Inf2_R3	226.4	26745	0.282511		23.7981	0.510979
074_HvASP1_leaf_R1	139.56	13472	0.851365		35.661	0.871152		54.9619	0.868143			086_HvASP1_leaf_R1	209.05	14049	0.708008		3.29844	0.389299
074_HvASP1_leaf_R2	134.2	1312	0.134261		2.95104	0.0947491		4.8389	0.107978			086_HvASP1_leaf_R1	226.38	5794	0.291992		5.17433	0.610701
074_HvASP1_leaf_R2	139.38	8460	0.865739		28.1948	0.905251		39.9749	0.892022			086_HvASP1_leaf_R2	209.13	8327	0.728458		3.55408	0.405646
074_HvASP1_leaf_R3	134.17	2273	0.1379		3.47822	0.113352		5.45325	0.118396			086_HvASP1_leaf_R2	226.45	3104	0.271542		5.20746	0.594354
074_HvASP1_leaf_R3	139.39	14210	0.8621		27.207	0.886648		40.606	0.881604			086_HvASP1_leaf_R3	209.16	12762	0.723182		5.51072	0.451396
074_HvASP_Embryo_R1	134.27	2692	0.153714		2.20925	0.119918		2.97416	0.14298			086_HvASP1_leaf_R3	226.38	4885	0.276818		6.69746	0.548604
074_HvASP_Embryo_R1	139.56	14821	0.846286		16.2138	0.880082		17.827	0.85702			086_HvASP_Embryo_R1	208.93	107815	0.704811		5.72152	0.440378
074_HvASP_Embryo_R2	134.1	2069	0.142513		2.80699	0.0906721		3.94255	0.0942926			086_HvASP_Embryo_R1	226.33	45155	0.295189		7.27076	0.559622
074_HvASP_Embryo_R2	139.37	12449	0.857487		28.1506	0.909328		37.8693	0.905707			086_HvASP_Embryo_R2	208.93	40686	0.693637		10.568	0.420746
074_HvASP_Embryo_R3	134.25	2109	0.141525		5.36943	0.184537		7.31938	0.18292			086_HvASP_Embryo_R2	226.33	17970	0.306363		14.5493	0.579254
074_HvASP_Embryo_R3	139.56	12793	0.858475		23.7274	0.815463		32.6948	0.81708			086_HvASP_Embryo_R3	208.96	39177	0.710565		10.9509	0.437833
074_HvASP_Inf1_R1	134.29	4850	0.142341		8.55991	0.161946		11.943	0.173			086_HvASP_Embryo_R3	226.28	15958	0.289435		14.0607	0.562167
074_HvASP_Inf1_R1	139.58	29223	0.857659		44.2967	0.838054		57.0916	0.827			086_HvASP_Inf1_R1	209.02	118199	0.682517		21.4349	0.46609
074_HvASP_Inf1_R2	134.49	1451	0.140207		7.60001	0.183193		10.6506	0.200095			086_HvASP_Inf1_R1	226.3	54982	0.317483		24.5539	0.53391
074_HvASP_Inf1_R2	139.56	8898	0.859793		33.8863	0.816807		42.5772	0.799905			086_HvASP_Inf1_R2	209.04	77936	0.690286		24.1634	0.468663
074_HvASP_Inf1_R3	134.27	3761	0.14083		6.67715	0.143877		9.52746	0.158939			086_HvASP_Inf1_R2	226.33	34968	0.309714		27.3948	0.531337
074_HvASP_Inf1_R3	139.58	22945	0.85917		39.7317	0.856123		50.4167	0.841061			086_HvASP_Inf1_R3	209.19	13366	0.719724		20.61	0.454077
074_HvASP_Node_R1	134.15	1026	0.102212		5.68235	0.129901		7.71508	0.14065			086_HvASP_Inf1_R3	226.47	5205	0.280276		24.7788	0.545923
074_HvASP_Node_R1	139.38	9012	0.897788		38.0614	0.870099		47.1379	0.85935			086_HvASP_Node_R1	209.02	1694	0.673827		4.57476	0.535323
074_HvASP_Node_R2	134.32	1575	0.113041		2.97242	0.141057		3.83676	0.157944			086_HvASP_Node_R1	226.28	820	0.326173		3.97103	0.464677
074_HvASP_Node_R2	139.56	12358	0.886959		18.1001	0.858943		20.4551	0.842056			086_HvASP_Node_R2	209.03	13355	0.702821		9.3284	0.637997
074_HvASP_Node_R3	134.31	3915	0.111171		2.72371	0.0775906		3.46747	0.0989971			086_HvASP_Node_R2	226.32	5647	0.297179		5.29299	0.362003
074_HvASP_Node_R3	139.58	31301	0.888829		32.3799	0.922409		31.5585	0.901003			086_HvASP_Node_R3	209	21474	0.698137		10.4158	0.616579
078_HvASP1_Inf2_R1	119.29	29677	0.420408		27.1058	0.26454		32.07	0.280114			086_HvASP_Node_R3	226.4	9285	0.301863		6.47709	0.383421
078_HvASP1_Inf2_R1	256.42	2786	0.0394668		11.8167	0.115326		5.89093	0.051454			087_HvASP1_Inf2_R1	190.71	13662	0.827498		6.90392	0.434716
078_HvASP1_Inf2_R1	317.17	892	0.0126362		2.71194	0.0264673		0.671739	0.00586727			087_HvASP1_Inf2_R1	290.04	2848	0.172502		8.97754	0.565284
078_HvASP1_Inf2_R1	331.6	5213	0.0738479		3.64797	0.0356025		3.75161	0.0327682			087_HvASP1_Inf2_R2	190.44	12008	0.86153		6.61135	0.386974
078_HvASP1_Inf2_R1	388.29	32023	0.453641		57.1814	0.558064		72.1049	0.629797			087_HvASP1_Inf2_R2	289.71	1930	0.13847		10.4734	0.613026
078_HvASP1_Inf2_R2	119.09	28355	0.460211		35.3364	0.347855		42.8231	0.367243			087_HvASP1_Inf2_R3	190.38	14994	0.859157		9.27705	0.439268
078_HvASP1_Inf2_R2	256.37	874	0.0141853		5.11764	0.0503785		3.714	0.0318506			087_HvASP1_Inf2_R3	289.53	2458	0.140843		11.8423	0.560732
078_HvASP1_Inf2_R2	317.18	950	0.0154188		3.70348	0.0364574		1.0147	0.00870188			087_HvASP1_leaf_R1	190.89	18917	0.856012		7.7123	0.523452
078_HvASP1_Inf2_R2	331.63	5614	0.0911171		5.16387	0.0508336		5.30008	0.0454525			087_HvASP1_leaf_R1	290.35	3182	0.143988		7.02125	0.476548
078_HvASP1_Inf2_R2	388.29	25820	0.419067		52.2624	0.514476		63.7551	0.546752			087_HvASP1_leaf_R2	190.71	3905	0.787934		2.35153	0.38892
078_HvASP1_Inf2_R3	119.33	32527	0.471713		32.3804	0.316502		38.1032	0.33389			087_HvASP1_leaf_R2	289.98	1051	0.212066		3.69478	0.61108
078_HvASP1_Inf2_R3	256.36	1502	0.0217823		6.85723	0.0670259		3.29276	0.0288537			087_HvASP1_leaf_R3	190.55	5566	0.798451		4.35635	0.52885
078_HvASP1_Inf2_R3	317.07	1018	0.0147633		7.67779	0.0750464		0.999286	0.00875652			087_HvASP1_leaf_R3	290.08	1405	0.201549		3.88105	0.47115
078_HvASP1_Inf2_R3	331.73	5435	0.0788195		9.29939	0.0908967		9.85917	0.0863937			087_HvASP_Embryo_R1	190.54	28369	0.88667		8.20956	0.576035
078_HvASP1_Inf2_R3	388.25	28473	0.412921		46.0924	0.450529		61.8647	0.542106			087_HvASP_Embryo_R1	289.92	3626	0.11333		6.04227	0.423965
078_HvASP1_leaf_R1	119.29	3998	0.531225		6.09183	0.35096		9.82583	0.37465			087_HvASP_Embryo_R2	190.7	53877	0.896769		8.22922	0.669826
078_HvASP1_leaf_R1	256.38	155	0.0205953		0.834192	0.0480591		0.800069	0.0305059			087_HvASP_Embryo_R2	290.09	6202	0.103231		4.05639	0.330174
078_HvASP1_leaf_R1	317	0	0		0.503761	0.0290224		0	0			087_HvASP_Embryo_R3	190.54	24440	0.889148		11.5503	0.52797
078_HvASP1_leaf_R1	331.6	449	0.0596598		0	0		0	0			087_HvASP_Embryo_R3	290.06	3047	0.110852		10.3265	0.47203
078_HvASP1_leaf_R1	388.29	2924	0.38852		9.92786	0.571959		15.6008	0.594844			087_HvASP_Inf1_R1	190.72	35489	0.867426		6.23356	0.538163
078_HvASP1_leaf_R2	119.17	2248	0.51477		5.31443	0.349986		8.55892	0.398948			087_HvASP_Inf1_R1	290.26	5424	0.132574		5.34948	0.461837
078_HvASP1_leaf_R2	256	0	0		1.13e-07	7.4417e-09		0	0			087_HvASP_Inf1_R2	190.77	11045	0.853291		4.19691	0.415571
078_HvASP1_leaf_R2	317	0	0		2.5473	0.167754		0.703953	0.0328126			087_HvASP_Inf1_R2	290.11	1899	0.146709		5.90222	0.584429
078_HvASP1_leaf_R2	331.46	237	0.0542707		0.462936	0.030487		0.685554	0.031955			087_HvASP_Inf1_R3	190.77	10502	0.887593		4.43411	0.398852
078_HvASP1_leaf_R2	388.28	1882	0.430959		6.86004	0.451773		11.5053	0.536284			087_HvASP_Inf1_R3	290.09	1330	0.112407		6.68308	0.601148
078_HvASP1_leaf_R3	119.09	2647	0.50285		3.92608	0.244566		5.84885	0.251992			087_HvASP_Node_R1	190.66	57040	0.860163		39.1609	0.617493
078_HvASP1_leaf_R3	256	0	0		0.00283973	0.000176894		0	0			087_HvASP_Node_R1	290.03	9273	0.139837		24.2583	0.382507
078_HvASP1_leaf_R3	317	0	0		1.99576	0.124321		1.0659	0.0459233			087_HvASP_Node_R2	190.72	30640	0.824875		20.7632	0.502646
078_HvASP1_leaf_R3	331.74	223	0.0423632		0	0		0	0			087_HvASP_Node_R2	290.14	6505	0.175125		20.5446	0.497354
078_HvASP1_leaf_R3	388.28	2394	0.454787		10.1286	0.630936		16.2957	0.702085			087_HvASP_Node_R3	190.72	7610	0.686947		8.49146	0.422689
078_HvASP_Embryo_R1	118.99	6043	0.585222		4.88539	0.592058		10.7565	0.762792			087_HvASP_Node_R3	290.15	3468	0.313053		11.5977	0.577311
078_HvASP_Embryo_R1	256	0	0		0.580659	0.0703698		3.2e-05	2.26926e-06			088_HvASP1_Inf2_R1	194.24	5217	0.784983		35.1669	0.734529
078_HvASP_Embryo_R1	317	0	0		1.22988	0.149049		0	0			088_HvASP1_Inf2_R1	210.05	1429	0.215017		12.7099	0.265471
078_HvASP_Embryo_R1	331.68	470	0.0455162		0	0		0	0			088_HvASP1_Inf2_R2	195.21	16315	0.825992		35.0083	0.82634
078_HvASP_Embryo_R1	388.31	3813	0.369262		1.55561	0.188524		3.34496	0.237206			088_HvASP1_Inf2_R2	211.07	3437	0.174008		7.3572	0.17366
078_HvASP_Embryo_R2	119.22	5378	0.560267		4.56086	0.255231		6.34344	0.281406			088_HvASP1_Inf2_R3	195.26	17115	0.808723		37.4199	0.817743
078_HvASP_Embryo_R2	256	0	0		0	0		0	0			088_HvASP1_Inf2_R3	211.04	4048	0.191277		8.34005	0.182257
078_HvASP_Embryo_R2	317	0	0		1.85407	0.103756		0.461376	0.0204675			088_HvASP1_leaf_R1	195.1	3455	0.844743		4.27315	0.777973
078_HvASP_Embryo_R2	331.73	490	0.051047		0	0		0	0			088_HvASP1_leaf_R1	211.09	635	0.155257		1.21952	0.222027
078_HvASP_Embryo_R2	388.3	3731	0.388686		11.4546	0.641013		15.7371	0.698126			088_HvASP1_leaf_R2	195.04	1871	0.820974		2.25825	0.500515
078_HvASP_Embryo_R3	119.14	5024	0.499851		6.34286	0.383529		8.79911	0.385424			088_HvASP1_leaf_R2	210.96	408	0.179026		2.2536	0.499485
078_HvASP_Embryo_R3	256	0	0		0	0		0	0			088_HvASP1_leaf_R3	195.15	2233	0.834454		6.80267	0.894936
078_HvASP_Embryo_R3	317	0	0		1.15446	0.0698058		0.850197	0.0372408			088_HvASP1_leaf_R3	211.01	443	0.165546		0.798624	0.105064
078_HvASP_Embryo_R3	331.62	493	0.0490498		0	0		0	0			088_HvASP_Embryo_R1	194.94	5235	0.858056		8.24696	0.766879
078_HvASP_Embryo_R3	388.11	4534	0.451099		9.04084	0.546665		13.1804	0.577335			088_HvASP_Embryo_R1	210.84	866	0.141944		2.50696	0.233121
078_HvASP_Inf1_R1	119.11	26714	0.592105		22.8996	0.410006		31.2179	0.482724			088_HvASP_Embryo_R2	194.94	5182	0.846455		10.8188	0.793151
078_HvASP_Inf1_R1	256.34	486	0.010772		2.06421	0.0369586		2.15642	0.0333448			088_HvASP_Embryo_R2	210.79	940	0.153545		2.82147	0.206849
078_HvASP_Inf1_R1	316.94	589	0.0130549		7.56266	0.135406		0.524258	0.00810663			088_HvASP_Embryo_R3	194.94	4017	0.860724		11.1802	0.899989
078_HvASP_Inf1_R1	331.51	3173	0.0703283		2.68905	0.0481461		3.14002	0.0485543			088_HvASP_Embryo_R3	210.78	650	0.139276		1.24239	0.100011
078_HvASP_Inf1_R1	388.25	14155	0.31374		20.6364	0.369484		27.6317	0.42727			088_HvASP_Inf1_R1	195.12	11046	0.851067		25.8091	0.821623
078_HvASP_Inf1_R2	119.04	16608	0.572867		20.8536	0.359148		29.3946	0.435715			088_HvASP_Inf1_R1	210.94	1933	0.148933		5.60324	0.178377
078_HvASP_Inf1_R2	256.17	295	0.0101756		0.800033	0.0137784		0.632462	0.00937495			088_HvASP_Inf1_R2	194.99	4778	0.867938		28.4399	0.83854
078_HvASP_Inf1_R2	317	369	0.0127281		8.94265	0.154013		0.480188	0.0071178			088_HvASP_Inf1_R2	210.81	727	0.132062		5.47608	0.16146
078_HvASP_Inf1_R2	331.62	2450	0.084509		1.13948	0.0196245		1.42289	0.0210914			088_HvASP_Inf1_R3	194.99	8993	0.856721		28.3635	0.858703
078_HvASP_Inf1_R2	388.24	9269	0.31972		26.3284	0.453436		35.5328	0.526701			088_HvASP_Inf1_R3	210.79	1504	0.143279		4.66714	0.141297
078_HvASP_Inf1_R3	118.28	21139	0.549607		20.6396	0.327505		30.111	0.395843			088_HvASP_Node_R1	195.04	523	1		5.71575	0.800285
078_HvASP_Inf1_R3	255.4	360	0.00935989		4.37788	0.0694674		4.41063	0.0579827			088_HvASP_Node_R1	212	0	0		1.42639	0.199715
078_HvASP_Inf1_R3	316.17	668	0.0173678		6.7664	0.107368		0	0			088_HvASP_Node_R2	194.96	810	0.799605		5.71567	0.789432
078_HvASP_Inf1_R3	330.79	3545	0.0921689		2.80226	0.0444657		3.02755	0.0398006			088_HvASP_Node_R2	210.77	203	0.200395		1.52456	0.210568
078_HvASP_Inf1_R3	387.28	12750	0.331496		28.4345	0.451193		38.5188	0.506373			088_HvASP_Node_R3	194.99	1338	0.744574		9.57707	0.782076
078_HvASP_Node_R1	119.11	3357	0.760535		10.1158	0.581925		15.1277	0.680701			088_HvASP_Node_R3	210.8	459	0.255426		2.66863	0.217924
078_HvASP_Node_R1	256	0	0		0.46731	0.0268826		0.394574	0.0177546			090_HvASP1_Inf2_R1	242.96	4057	0.152737		2.87429	0.118166
078_HvASP_Node_R1	317	0	0		1.91187	0.109983		0	0			090_HvASP1_Inf2_R1	301.83	17905	0.674083		13.3615	0.549308
078_HvASP_Node_R1	332	100	0.0226552		0.523912	0.0301387		0.576157	0.0259253			090_HvASP1_Inf2_R1	314.13	4600	0.17318		8.08845	0.332526
078_HvASP_Node_R1	388.12	957	0.21681		4.36445	0.251071		6.12527	0.275619			090_HvASP1_Inf2_R2	243.07	2201	0.0861077		1.31649	0.0461428
078_HvASP_Node_R2	119.04	5136	0.657534		12.8516	0.504435		17.1583	0.572821			090_HvASP1_Inf2_R2	301.81	18125	0.709088		16.6966	0.585213
078_HvASP_Node_R2	256	0	0		4.29886	0.168733		1.88201	0.06283			090_HvASP1_Inf2_R2	314.12	5235	0.204804		10.5177	0.368644
078_HvASP_Node_R2	317	0	0		0.411436	0.0161492		0	0			090_HvASP1_Inf2_R3	243.98	3256	0.108281		2.00207	0.0685376
078_HvASP_Node_R2	331.68	373	0.0477532		0.399075	0.015664		0.405611	0.0135411			090_HvASP1_Inf2_R3	302.94	20726	0.689258		14.8184	0.507284
078_HvASP_Node_R2	388.24	2302	0.294713		7.51627	0.295019		10.5081	0.350808			090_HvASP1_Inf2_R3	315.18	6088	0.202461		12.3908	0.424179
078_HvASP_Node_R3	119.11	8445	0.775838		16.6947	0.52534		26.1505	0.67482			090_HvASP1_leaf_R1	244.07	259	0.0771752		0	0
078_HvASP_Node_R3	256	0	0		0.398519	0.0125404		2.05e-07	5.29007e-09			090_HvASP1_leaf_R1	302.83	2181	0.649881		1.58417	0.700929
078_HvASP_Node_R3	317	0	0		6.16824	0.194099		0	0			090_HvASP1_leaf_R1	315.28	916	0.272944		0.67593	0.299071
078_HvASP_Node_R3	331.62	365	0.0335324		1.2433	0.0391235		2.00594	0.0517637			090_HvASP1_leaf_R2	244	100	0.0610128		0.0460178	0.0243302
078_HvASP_Node_R3	388.12	2075	0.190629		7.27407	0.228897		10.5954	0.273417			090_HvASP1_leaf_R2	302.97	1010	0.616229		0.720112	0.380732
079_HvASP1_Inf2_R1	202.44	18478	0.164483		9.70184	0.0553356		8.1535	0.0390339			090_HvASP1_leaf_R2	315.15	529	0.322758		1.12526	0.594938
079_HvASP1_Inf2_R1	246.67	13789	0.122743		7.07672	0.0403629		6.60263	0.0316093			090_HvASP1_leaf_R3	244	100	0.0591366		0.0412624	0.0223247
079_HvASP1_Inf2_R1	580.22	3414	0.0303899		9.2707	0.0528765		9.61337	0.0460229			090_HvASP1_leaf_R3	302.81	1081	0.639267		0.392176	0.212183
079_HvASP1_Inf2_R1	661.11	76659	0.682384		149.278	0.851425		184.513	0.883334			090_HvASP1_leaf_R3	315.19	510	0.301597		1.41485	0.765492
079_HvASP1_Inf2_R2	202.42	25231	0.254985		8.8941	0.0642212		8.97055	0.0543165			090_HvASP_Embryo_R1	243.84	276	0.0228742		0.34239	0.0264047
079_HvASP1_Inf2_R2	246.63	8161	0.0824752		6.24598	0.0451001		5.75152	0.0348253			090_HvASP_Embryo_R1	302.93	8907	0.73819		9.63254	0.742849
079_HvASP1_Inf2_R2	580.43	3112	0.0314499		2.81354	0.0203156		3.05137	0.018476			090_HvASP_Embryo_R1	315.12	2883	0.238936		2.9921	0.230747
079_HvASP1_Inf2_R2	662.39	62447	0.63109		120.538	0.870363		147.38	0.892382			090_HvASP_Embryo_R2	243.99	269	0.0147883		2.47e-08	1.99873e-09
079_HvASP1_Inf2_R3	202.26	28747	0.214527		9.24142	0.0643406		9.71149	0.0561205			090_HvASP_Embryo_R2	302.92	13368	0.734909		7.4308	0.601301
079_HvASP1_Inf2_R3	246.51	13701	0.102245		4.41079	0.0307088		4.0271	0.0232717			090_HvASP_Embryo_R2	315.05	4553	0.250302		4.92707	0.398699
079_HvASP1_Inf2_R3	580.43	5005	0.0373502		3.77062	0.0262518		4.98853	0.0288276			090_HvASP_Embryo_R3	244	100	0.00806387		0	0
079_HvASP1_Inf2_R3	662.17	86549	0.645878		126.21	0.878699		154.32	0.89178			090_HvASP_Embryo_R3	302.93	9154	0.738166		6.3456	0.544315
079_HvASP1_leaf_R1	202.43	3338	0.244739		1.21493	0.048894		1.21938	0.0350274			090_HvASP_Embryo_R3	315.1	3147	0.25377		5.31235	0.455685
079_HvASP1_leaf_R1	246.64	2448	0.179485		1.48252	0.059663		1.44855	0.0416104			090_HvASP_Inf1_R1	242.93	2745	0.0408306		2.46862	0.0705503
079_HvASP1_leaf_R1	580.22	826	0.0605616		2.40909	0.0969521		3.14677	0.0903927			090_HvASP_Inf1_R1	301.84	49267	0.732824		21.0536	0.601688
079_HvASP1_leaf_R1	661.33	7027	0.515214		19.7417	0.794491		28.9975	0.832969			090_HvASP_Inf1_R1	314.17	15217	0.226346		11.4687	0.327762
079_HvASP1_leaf_R2	202.26	3332	0.327501		3.87168	0.180914		4.00669	0.133507			090_HvASP_Inf1_R2	243.87	1215	0.0532125		0.73599	0.0198881
079_HvASP1_leaf_R2	246.63	1541	0.151465		1.61435	0.0754347		1.83998	0.0613098			090_HvASP_Inf1_R2	302.68	16484	0.721938		24.5148	0.662446
079_HvASP1_leaf_R2	580.22	562	0.0552388		0	0		0	0			090_HvASP_Inf1_R2	315.06	5134	0.22485		11.7557	0.317666
079_HvASP1_leaf_R2	661.96	4739	0.465795		15.9146	0.743651		24.1645	0.805184			090_HvASP_Inf1_R3	243	1338	0.050565		2.22353	0.0643332
079_HvASP1_leaf_R3	202.42	3307	0.318901		1.99576	0.0965188		2.11924	0.0772737			090_HvASP_Inf1_R3	301.84	19399	0.733117		22.8824	0.662054
079_HvASP1_leaf_R3	246.6	1587	0.153038		2.43934	0.117971		2.81351	0.102589			090_HvASP_Inf1_R3	314.17	5724	0.216318		9.45681	0.273613
079_HvASP1_leaf_R3	580	793	0.0764706		1.61763	0.0782317		2.33705	0.0852157			090_HvASP_Node_R1	244	0	0		0.672897	0.228555
079_HvASP1_leaf_R3	661.74	4683	0.451591		14.6247	0.707278		20.1553	0.734922			090_HvASP_Node_R1	302.82	656	0.646305		1.00712	0.342076
079_HvASP_Embryo_R1	202.33	7807	0.402215		1.22999	0.0878656		1.23436	0.0751995			090_HvASP_Node_R1	315.07	359	0.353695		1.26412	0.429369
079_HvASP_Embryo_R1	246.48	2630	0.135497		0.459987	0.0328596		0.514539	0.0313467			090_HvASP_Node_R2	244	100	0.0820345		0.114473	0.0321201
079_HvASP_Embryo_R1	581.04	797	0.0410613		0.876765	0.0626326		0.963262	0.0586837			090_HvASP_Node_R2	302.84	827	0.678425		2.81703	0.790432
079_HvASP_Embryo_R1	665	8176	0.421226		11.4318	0.816642		13.7023	0.83477			090_HvASP_Node_R2	315	292	0.239541		0.632408	0.177448
079_HvASP_Embryo_R2	202.33	6013	0.476315		1.85985	0.075442		1.84828	0.0612896			090_HvASP_Node_R3	243.89	244	0.085855		0.0976546	0.0103948
079_HvASP_Embryo_R2	246.59	1812	0.143536		1.90386	0.0772272		1.88654	0.0625583			090_HvASP_Node_R3	302.83	1873	0.659043		5.39024	0.573764
079_HvASP_Embryo_R2	578.98	598	0.0473701		2.412	0.0978391		2.93149	0.0972092			090_HvASP_Node_R3	315.12	725	0.255102		3.90663	0.415841
079_HvASP_Embryo_R2	660.61	4201	0.332779		18.477	0.749492		23.4902	0.778943			091_HvASP1_Inf2_R1	118.97	23372	0.686443		11.3426	0.552738
079_HvASP_Embryo_R3	202.34	5803	0.364808		0	0		0	0			091_HvASP1_Inf2_R1	173.38	10676	0.313557		9.17814	0.447262
079_HvASP_Embryo_R3	246.63	2210	0.138933		0.428521	0.0204547		0.452354	0.0171676			091_HvASP1_Inf2_R2	118.92	19857	0.681131		8.85065	0.496159
079_HvASP_Embryo_R3	580.21	800	0.0502923		1.0282	0.0490794		1.20174	0.0456081			091_HvASP1_Inf2_R2	173.59	9296	0.318869		8.9877	0.503841
079_HvASP_Embryo_R3	662.92	7094	0.445967		19.493	0.930466		24.6952	0.937224			091_HvASP1_Inf2_R3	119.01	26628	0.681145		11.2651	0.552319
079_HvASP_Inf1_R1	202.4	31977	0.507773		12.3767	0.159322		12.1658	0.13258			091_HvASP1_Inf2_R3	173.71	12465	0.318855		9.1309	0.447681
079_HvASP_Inf1_R1	246.64	4794	0.0761254		2.94748	0.0379422		2.74006	0.0298606			091_HvASP1_leaf_R1	118.84	11180	0.834515		1.73602	0.36974
079_HvASP_Inf1_R1	579.15	1518	0.0241048		2.13329	0.0274613		2.38871	0.0260316			091_HvASP1_leaf_R1	173.42	2217	0.165485		2.95923	0.63026
079_HvASP_Inf1_R1	660.43	24686	0.391997		60.2259	0.775274		74.4672	0.811528			091_HvASP1_leaf_R2	119	7427	0.838451		2.81115	0.668301
079_HvASP_Inf1_R2	202.24	29136	0.468741		11.9506	0.141313		11.6471	0.118479			091_HvASP1_leaf_R2	173.35	1431	0.161549		1.39526	0.331699
079_HvASP_Inf1_R2	246.57	5588	0.0898999		2.74862	0.0325017		2.54638	0.0259027			091_HvASP1_leaf_R3	118.88	6384	0.849162		4.8266	0.764105
079_HvASP_Inf1_R2	581.09	1779	0.0286206		2.27293	0.0268768		2.59095	0.0263561			091_HvASP1_leaf_R3	173.39	1134	0.150838		1.49007	0.235895
079_HvASP_Inf1_R2	664.13	25655	0.412739		67.5963	0.799309		81.5211	0.829263			091_HvASP_Embryo_R1	118.63	22396	0.878275		4.39417	0.635452
079_HvASP_Inf1_R3	202.4	18853	0.366547		9.76863	0.105006		9.61182	0.0884651			091_HvASP_Embryo_R1	173.27	3104	0.121725		2.52086	0.364548
079_HvASP_Inf1_R3	246.64	4482	0.0871408		2.73933	0.029446		2.32635	0.0214112			091_HvASP_Embryo_R2	118.69	20727	0.86532		3.64085	0.568046
079_HvASP_Inf1_R3	580.87	1773	0.0344714		5.14292	0.0552829		5.34176	0.0491644			091_HvASP_Embryo_R2	173.2	3226	0.13468		2.76858	0.431954
079_HvASP_Inf1_R3	663.91	26326	0.51184		75.3782	0.810265		91.371	0.840959			091_HvASP_Embryo_R3	118.56	23483	0.87129		5.13387	0.569111
079_HvASP_Node_R1	202.4	5193	0.474593		1.91187	0.0885816		1.76758	0.0674744			091_HvASP_Embryo_R3	173.25	3469	0.12871		3.88699	0.430889
079_HvASP_Node_R1	246.57	2013	0.18397		1.53693	0.0712097		1.66963	0.0637353			091_HvASP_Inf1_R1	118.67	29686	0.725943		7.21062	0.549561
079_HvASP_Node_R1	579.36	498	0.0455127		2.44465	0.113267		2.49641	0.0952962			091_HvASP_Inf1_R1	173.27	11207	0.274057		5.91008	0.450439
079_HvASP_Node_R1	660.85	3238	0.295924		15.6897	0.726942		20.2627	0.773494			091_HvASP_Inf1_R2	118.67	24597	0.743314		7.17714	0.44409
079_HvASP_Node_R2	202.24	4120	0.272631		2.21552	0.0711948		2.41893	0.0641376			091_HvASP_Inf1_R2	173.27	8494	0.256686		8.98433	0.55591
079_HvASP_Node_R2	246.64	3371	0.223068		3.55798	0.114334		3.65862	0.0970078			091_HvASP_Inf1_R3	118.59	26006	0.70542		8.23233	0.525607
079_HvASP_Node_R2	579.15	751	0.0496956		2.37701	0.0763843		3.16305	0.0838678			091_HvASP_Inf1_R3	173.27	10860	0.29458		7.43018	0.474393
079_HvASP_Node_R2	660.64	6870	0.454606	0.330502	22.9686	0.738087		28.4741	0.754987			091_HvASP_Node_R1	118.65	21712	0.807348		9.69516	0.56284
079_HvASP_Node_R3	202.23	6339	0.329213		6.16824	0.163174		5.52013	0.115645			091_HvASP_Node_R1	173.36	5181	0.192652		7.53026	0.43716
079_HvASP_Node_R3	246.46	3999	0.207686		2.26666	0.0599621		2.29312	0.0480402			091_HvASP_Node_R2	118.76	18453	0.765081		12.6637	0.673663
079_HvASP_Node_R3	579.57	1215	0.0631005	0.315235	3.02435	0.080006		4.37981	0.0917557			091_HvASP_Node_R2	173.28	5666	0.234919		6.13457	0.326337
079_HvASP_Node_R3	661.28	7702	0.4		26.3423	0.696858		35.5403	0.744559			091_HvASP_Node_R3	118.59	17170	0.689447		12.7851	0.562015
083_HvASP1_Inf2_R1	184.18	53144	0.482605		18.1606	0.128311		45.8758	0.427459			091_HvASP_Node_R3	173.27	7734	0.310553		9.9636	0.437985
083_HvASP1_Inf2_R1	187.29	56975	0.517395	0.505798	123.375	0.871689		61.4464	0.572541			093_HvASP1_Inf2_R1	174.76	24435	0.638456		12.8463	0.432314
083_HvASP1_Inf2_R2	184.09	60027	0.438147		19.5731	0.123504		60.1251	0.498285			093_HvASP1_Inf2_R1	198.41	9778	0.255487		13.329	0.448558
083_HvASP1_Inf2_R2	187.33	76975	0.561853		138.908	0.876496		60.5389	0.501715			093_HvASP1_Inf2_R1	358.72	4059	0.106057		3.53992	0.119128
083_HvASP1_Inf2_R3	184.25	65792	0.448887	0.509482	18.6782	0.112845		54.9906	0.467109			093_HvASP1_Inf2_R2	174.61	13579	0.601533		12.4079	0.409873
083_HvASP1_Inf2_R3	187.33	80775	0.551113		146.842	0.887155		62.7348	0.532891			093_HvASP1_Inf2_R2	198.41	6296	0.278905		13.5315	0.446989
083_HvASP1_leaf_R1	184.18	24800	0.528447		5.79012	0.072398		29.5404	0.424938			093_HvASP1_Inf2_R2	358.77	2699	0.119562		4.33316	0.143138
083_HvASP1_leaf_R1	187.29	22130	0.471553	0.490518	74.1861	0.927602		39.9765	0.575062			093_HvASP1_Inf2_R3	174.68	24045	0.628266		16.2009	0.575281
083_HvASP1_leaf_R2	184.25	18275	0.615361		7.27881	0.130127		28.9293	0.531206			093_HvASP1_Inf2_R3	198.43	10027	0.261993		8.69117	0.308617
083_HvASP1_leaf_R2	187.32	11423	0.384639		48.6576	0.869873		25.5304	0.468794			093_HvASP1_Inf2_R3	358.87	4200	0.109741		3.26963	0.116102
083_HvASP1_leaf_R3	184.17	21793	0.618873		10.929	0.183281		42.9528	0.692633			093_HvASP1_leaf_R1	174.53	6308	0.692274		2.23595	0.380767
083_HvASP1_leaf_R3	187.26	13421	0.381127		48.7007	0.816719		19.061	0.307367			093_HvASP1_leaf_R1	198.4	2019	0.221576		2.86666	0.488172
083_HvASP_Embryo_R1	184.04	68897	0.517113		15.9099	0.148276		49.4732	0.509688			093_HvASP1_leaf_R1	358.63	785	0.0861501		0.76962	0.131061
083_HvASP_Embryo_R1	187.19	64337	0.482887		91.3896	0.851724		47.5924	0.490312			093_HvASP1_leaf_R2	174.66	1078	0.687062		1.42501	0.291413
083_HvASP_Embryo_R2	184.04	61932	0.531131		21.3976	0.131584		74.973	0.572012			093_HvASP1_leaf_R2	198.4	391	0.249203		2.22036	0.454061
083_HvASP_Embryo_R2	187.03	54672	0.468869		141.218	0.868416		56.0959	0.427988			093_HvASP1_leaf_R2	359	100	0.0637349		1.24463	0.254526
083_HvASP_Embryo_R3	184.18	61672	0.531802		20.5974	0.126267		64.8945	0.517023			093_HvASP1_leaf_R3	174.65	3781	0.690846		3.61357	0.548342
083_HvASP_Embryo_R3	187.34	54296	0.468198		142.528	0.873733		60.6211	0.482977			093_HvASP1_leaf_R3	198.4	1138	0.20793		1.86349	0.282776
083_HvASP_Inf1_R1	184.09	102196	0.528385		22.5181	0.121559		67.4672	0.500595			093_HvASP1_leaf_R3	358.7	554	0.101224		1.11293	0.168882
083_HvASP_Inf1_R1	187.16	91216	0.471615		162.726	0.878441		67.3069	0.499405			093_HvASP_Embryo_R1	174.48	9243	0.617641		3.69402	0.649046
083_HvASP_Inf1_R2	184.19	47088	0.520034		21.493	0.114473		63.9775	0.450973			093_HvASP_Embryo_R1	198.43	4651	0.310792		1.29257	0.227107
083_HvASP_Inf1_R2	187.21	43460	0.479966		166.263	0.885527		77.8881	0.549027			093_HvASP_Embryo_R1	358.68	1071	0.071567		0.704868	0.123847
083_HvASP_Inf1_R3	184.01	48037	0.478852		22.2149	0.132284		60.3309	0.469239			093_HvASP_Embryo_R2	174.69	7579	0.623427		4.3321	0.388736
083_HvASP_Inf1_R3	187.26	52280	0.521148		145.718	0.867716		68.241	0.530761			093_HvASP_Embryo_R2	198.44	3657	0.300814		4.41787	0.396432
083_HvASP_Node_R1	184.09	20176	0.542205		11.1007	0.126353		36.2491	0.536139			093_HvASP_Embryo_R2	358.7	921	0.0757588		2.3941	0.214832
083_HvASP_Node_R1	187.16	17035	0.457795		76.754	0.873647		31.3623	0.463861			093_HvASP_Embryo_R3	173.73	2434	0.683516		4.73541	0.398007
083_HvASP_Node_R2	184.09	3316	0.512361		9.27375	0.166992		25.4044	0.457183			093_HvASP_Embryo_R3	197.5	1027	0.288402		4.5207	0.37996
083_HvASP_Node_R2	187.32	3156	0.487639		46.2602	0.833008		30.1628	0.542817			093_HvASP_Embryo_R3	359	100	0.028082		2.64171	0.222033
083_HvASP_Node_R3	184.09	11552	0.500759		8.53594	0.156036		22.9794	0.457403			093_HvASP_Inf1_R1	174.64	16969	0.621439		7.7599	0.350726
083_HvASP_Node_R3	187.17	11517	0.499241		46.169	0.843964		27.2595	0.542597			093_HvASP_Inf1_R1	198.4	7663	0.280634		10.3376	0.46723
086_HvASP1_Inf2_R1	209.15	62827	0.706215		55.5005	0.777003		68.3183	0.771612			093_HvASP_Inf1_R1	358.66	2674	0.0979272		4.02778	0.182044
086_HvASP1_Inf2_R1	226.38	26136	0.293785		15.9284	0.222997		20.2214	0.228388			093_HvASP_Inf1_R2	174.46	9529	0.636285		12.3405	0.504898
086_HvASP1_Inf2_R2	209.22	61274	0.70122		62.5892	0.822112		77.1408	0.822557			093_HvASP_Inf1_R2	198.38	4095	0.273438		9.20723	0.376704
086_HvASP1_Inf2_R2	226.43	26108	0.29878		13.543	0.177888		16.6409	0.177443			093_HvASP_Inf1_R2	358.66	1352	0.0902778		2.89385	0.118399
086_HvASP1_Inf2_R3	209.21	67924	0.717489		44.9824	0.716907		56.0995	0.721188			093_HvASP_Inf1_R3	173.65	10973	0.626492		8.85116	0.359974
086_HvASP1_Inf2_R3	226.4	26745	0.282511		17.7627	0.283093		21.6881	0.278812			093_HvASP_Inf1_R3	197.27	4889	0.279132		11.4755	0.466706
086_HvASP1_leaf_R1	209.05	14049	0.708008		14.9819	0.62508		22.8113	0.620969			093_HvASP_Inf1_R3	357.71	1653	0.0943762		4.26164	0.17332
086_HvASP1_leaf_R1	226.38	5794	0.291992		8.98609	0.37492		13.9237	0.379031			093_HvASP_Node_R1	174.71	3961	0.666162		4.92914	0.567202
086_HvASP1_leaf_R2	209.13	8327	0.728458		13.4586	0.643063		20.4929	0.636605			093_HvASP_Node_R1	198.25	1572	0.264379		2.40788	0.277077
086_HvASP1_leaf_R2	226.45	3104	0.271542		7.47029	0.356937		11.698	0.363395			093_HvASP_Node_R1	358.76	413	0.0694585		1.35326	0.155721
086_HvASP1_leaf_R3	209.16	12762	0.723182		17.7856	0.734802		25.1646	0.73436			093_HvASP_Node_R2	174.46	5741	0.695879		7.09978	0.679846
086_HvASP1_leaf_R3	226.38	4885	0.276818		6.419	0.265198		9.10278	0.26564			093_HvASP_Node_R2	198.38	1930	0.233939		2.67299	0.255955
086_HvASP_Embryo_R1	208.93	107815	0.704811		9.83764	0.589076		12.3717	0.58516			093_HvASP_Node_R2	358.66	579	0.0701818		0.670443	0.0641989
086_HvASP_Embryo_R1	226.33	45155	0.295189		6.86248	0.410924		8.77074	0.41484			093_HvASP_Node_R3	174.46	9749	0.704713		7.68888	0.592644
086_HvASP_Embryo_R2	208.93	40686	0.693637		30.876	0.811116		40.2486	0.810227			093_HvASP_Node_R3	198.38	3417	0.247		4.93957	0.380733
086_HvASP_Embryo_R2	226.33	17970	0.306363		7.19008	0.188884		9.4271	0.189773			093_HvASP_Node_R3	358.63	668	0.0482868		0.345399	0.0266227
086_HvASP_Embryo_R3	208.96	39177	0.710565		22.6064	0.67712		28.7972	0.675588			094_HvASP1_Inf2_R1	225.1	6537	0.619327		9.53976	0.597374
086_HvASP_Embryo_R3	226.28	15958	0.289435		10.7797	0.32288		13.8282	0.324412			094_HvASP1_Inf2_R1	232.73	4018	0.380673		6.42974	0.402626
086_HvASP_Inf1_R1	209.02	118199	0.682517		51.1871	0.785072		65.1889	0.780639			094_HvASP1_Inf2_R2	225.17	5606	0.580391		10.0925	0.609216
086_HvASP_Inf1_R1	226.3	54982	0.317483		14.0134	0.214928		18.3182	0.219361			094_HvASP1_Inf2_R2	232.88	4053	0.419609		6.47387	0.390784
086_HvASP_Inf1_R2	209.04	77936	0.690286		50.3125	0.731759		63.0667	0.728877			094_HvASP1_Inf2_R3	225.16	6739	0.595844		10.1416	0.559447
086_HvASP_Inf1_R2	226.33	34968	0.309714		18.4431	0.268241		23.4592	0.271123			094_HvASP1_Inf2_R3	232.72	4571	0.404156		7.98629	0.440553
086_HvASP_Inf1_R3	209.19	13366	0.719724		44.1701	0.743433		55.5072	0.738258			094_HvASP1_leaf_R1	225.28	2586	0.645371		2.83294	0.61745
086_HvASP_Inf1_R3	226.47	5205	0.280276		15.2436	0.256567		19.6795	0.261742			094_HvASP1_leaf_R1	232.92	1421	0.354629		1.75519	0.38255
086_HvASP_Node_R1	209.02	1694	0.673827		8.23216	0.716723		10.5905	0.713842			094_HvASP1_leaf_R2	225.05	1502	0.683971		3.56577	0.699501
086_HvASP_Node_R1	226.28	820	0.326173		3.25367	0.283277		4.24542	0.286158			094_HvASP1_leaf_R2	232.78	694	0.316029		1.53182	0.300499
086_HvASP_Node_R2	209.03	13355	0.702821		13.9265	0.690959		16.8284	0.686303			094_HvASP1_leaf_R3	225.13	1973	0.722182		4.11122	0.719039
086_HvASP_Node_R2	226.32	5647	0.297179		6.22881	0.309041		7.69197	0.313697			094_HvASP1_leaf_R3	232.73	759	0.277818		1.60644	0.280961
086_HvASP_Node_R3	209	21474	0.698137		12.9581	0.667859		16.075	0.664654			094_HvASP_Embryo_R1	224.99	9308	0.676503		6.01196	0.815159
086_HvASP_Node_R3	226.4	9285	0.301863		6.44436	0.332141		8.11053	0.335346			094_HvASP_Embryo_R1	232.66	4451	0.323497		1.36324	0.184841
087_HvASP1_Inf2_R1	190.71	13662	0.827498		16.5555	0.795435		16.2032	0.607861			094_HvASP_Embryo_R2	225.01	6527	0.646622		7.1116	0.529399
087_HvASP1_Inf2_R1	290.04	2848	0.172502		4.25764	0.204565		10.4529	0.392139			094_HvASP_Embryo_R2	232.84	3567	0.353378		6.32175	0.470601
087_HvASP1_Inf2_R2	190.44	12008	0.86153		17.7383	0.756793		15.9715	0.551542			094_HvASP_Embryo_R3	225.07	5957	0.687716		9.5436	0.729769
087_HvASP1_Inf2_R2	289.71	1930	0.13847		5.70046	0.243207		12.9864	0.448458			094_HvASP_Embryo_R3	232.76	2705	0.312284		3.53396	0.270231
087_HvASP1_Inf2_R3	190.38	14994	0.859157		19.8247	0.754918		19.5469	0.620791			094_HvASP_Inf1_R1	225.28	16362	0.633744		10.3097	0.599062
087_HvASP1_Inf2_R3	289.53	2458	0.140843		6.43605	0.245082		11.9402	0.379209			094_HvASP_Inf1_R1	232.86	9456	0.366256		6.90005	0.400938
087_HvASP1_leaf_R1	190.89	18917	0.856012		21.8956	0.692675		28.3438	0.56316			094_HvASP_Inf1_R2	225.09	3511	0.60089		8.57007	0.616403
087_HvASP1_leaf_R1	290.35	3182	0.143988		9.71461	0.307325		21.9861	0.43684			094_HvASP_Inf1_R2	232.82	2332	0.39911		5.33329	0.383597
087_HvASP1_leaf_R2	190.71	3905	0.787934		7.54339	0.658408		8.17422	0.434533			094_HvASP_Inf1_R3	225.13	4568	0.588887		8.95699	0.632084
087_HvASP1_leaf_R2	289.98	1051	0.212066		3.91363	0.341592		10.6373	0.565467			094_HvASP_Inf1_R3	232.71	3189	0.411113		5.21358	0.367916
087_HvASP1_leaf_R3	190.55	5566	0.798451		11.5489	0.756838		20.6342	0.599126			094_HvASP_Node_R1	225.04	1208	0.713105		12.0037	0.637311
087_HvASP1_leaf_R3	290.08	1405	0.201549		3.7105	0.243162		13.8063	0.400874			094_HvASP_Node_R1	232.87	486	0.286895		6.83123	0.362689
087_HvASP_Embryo_R1	190.54	28369	0.88667		11.3746	0.815877		18.3302	0.641214			094_HvASP_Node_R2	225.17	4468	0.690145		10.3587	0.685017
087_HvASP_Embryo_R1	289.92	3626	0.11333		2.56696	0.184123		10.2565	0.358786			094_HvASP_Node_R2	232.71	2006	0.309855		4.76311	0.314983
087_HvASP_Embryo_R2	190.7	53877	0.896769		15.3674	0.892755		21.4979	0.805913			094_HvASP_Node_R3	225.05	3917	0.723628		5.75254	0.668058
087_HvASP_Embryo_R2	290.09	6202	0.103231		1.84605	0.107245		5.17732	0.194087			094_HvASP_Node_R3	232.76	1496	0.276372		2.8583	0.331942
087_HvASP_Embryo_R3	190.54	24440	0.889148		17.2845	0.68924		21.2694	0.575245			101_HvASP1_Inf2_R1	207.96	14642	0.246714		18.6978	0.575661
087_HvASP_Embryo_R3	290.06	3047	0.110852		7.79312	0.31076		15.7051	0.424755			101_HvASP1_Inf2_R1	213.05	44706	0.753286		13.7828	0.424339
087_HvASP_Inf1_R1	190.72	35489	0.867426		10.9015	0.745386		14.3661	0.711891			101_HvASP1_Inf2_R2	208.08	16246	0.26308		11.3387	0.482751
087_HvASP_Inf1_R1	290.26	5424	0.132574		3.72381	0.254614		5.8141	0.288109			101_HvASP1_Inf2_R2	212.99	45507	0.73692		12.149	0.517249
087_HvASP_Inf1_R2	190.77	11045	0.853291		10.96	0.766316		12.0011	0.588845			101_HvASP1_Inf2_R3	207.78	17986	0.253007		12.1359	0.482159
087_HvASP_Inf1_R2	290.11	1899	0.146709		3.34219	0.233684		8.37963	0.411155			101_HvASP1_Inf2_R3	212.87	53103	0.746993		13.034	0.517841
087_HvASP_Inf1_R3	190.77	10502	0.887593		9.70894	0.730084		8.684	0.513645			101_HvASP1_leaf_R1	208.12	5626	0.264392		2.25039	0.401536
087_HvASP_Inf1_R3	290.09	1330	0.112407		3.58944	0.269916		8.22263	0.486355			101_HvASP1_leaf_R1	213.05	15653	0.735608		3.35406	0.598464
087_HvASP_Node_R1	190.66	57040	0.860163		52.1627	0.669627		65.4446	0.644902			101_HvASP1_leaf_R2	207.95	3017	0.280782		1.6976	0.577952
087_HvASP_Node_R1	290.03	9273	0.139837		25.7355	0.330373		36.0353	0.355098			101_HvASP1_leaf_R2	212.88	7728	0.719218		1.23967	0.422048
087_HvASP_Node_R2	190.72	30640	0.824875		55.879	0.780344		59.4519	0.588998			101_HvASP1_leaf_R3	207.96	2211	0.27026		0.72358	0.238049
087_HvASP_Node_R2	290.14	6505	0.175125		15.7292	0.219656		41.4855	0.411002			101_HvASP1_leaf_R3	212.89	5970	0.72974		2.31604	0.761951
087_HvASP_Node_R3	190.72	7610	0.686947		17.3961	0.665594		20.6082	0.483779			101_HvASP_Embryo_R1	207.9	1435	0.297101		3.77093	0.461603
087_HvASP_Node_R3	290.15	3468	0.313053		8.7401	0.334406		21.9902	0.516221			101_HvASP_Embryo_R1	212.86	3395	0.702899		4.39828	0.538397
088_HvASP1_Inf2_R1	194.24	5217	0.784983		15.2807	0.470845		39.6426	0.73061			101_HvASP_Embryo_R2	207.89	12826	0.308629		4.59886	0.426173
088_HvASP1_Inf2_R1	210.05	1429	0.215017		17.1731	0.529155		14.617	0.26939			101_HvASP_Embryo_R2	212.85	28732	0.691371		6.1922	0.573827
088_HvASP1_Inf2_R2	195.21	16315	0.825992		16.4535	0.619207		40.2957	0.839297			101_HvASP_Embryo_R3	207.94	13892	0.304629		6.77384	0.574624
088_HvASP1_Inf2_R2	211.07	3437	0.174008		10.1184	0.380793		7.71554	0.160703			101_HvASP_Embryo_R3	212.83	31711	0.695371		5.01446	0.425376
088_HvASP1_Inf2_R3	195.26	17115	0.808723		19.8744	0.600678		42.5625	0.834172			101_HvASP_Inf1_R1	207.95	15981	0.254422		17.0292	0.711769
088_HvASP1_Inf2_R3	211.04	4048	0.191277		13.2122	0.399322		8.46114	0.165828			101_HvASP_Inf1_R1	212.89	46832	0.745578		6.89598	0.288231
088_HvASP1_leaf_R1	195.1	3455	0.844743		5.03152	0.555716		13.1325	0.827186			101_HvASP_Inf1_R2	207.83	23866	0.256455		7.30729	0.360359
088_HvASP1_leaf_R1	211.09	635	0.155257		4.0226	0.444284		2.74362	0.172814			101_HvASP_Inf1_R2	212.79	69195	0.743545		12.9705	0.639641
088_HvASP1_leaf_R2	195.04	1871	0.820974		1.28996	0.230212		7.23488	0.625582			101_HvASP_Inf1_R3	207.99	391	0.257068		13.4824	0.664296
088_HvASP1_leaf_R2	210.96	408	0.179026		4.3134	0.769788		4.33015	0.374418			101_HvASP_Inf1_R3	212.94	1130	0.742932		6.81337	0.335704
088_HvASP1_leaf_R3	195.15	2233	0.834454		5.3818	0.761502		14.6008	0.914643			101_HvASP_Node_R1	207.92	14432	0.283047		4.77935	0.489329
088_HvASP1_leaf_R3	211.01	443	0.165546		1.68555	0.238498		1.36258	0.0853566			101_HvASP_Node_R1	212.99	36556	0.716953		4.98781	0.510671
088_HvASP_Embryo_R1	194.94	5235	0.858056		5.5955	0.524382		11.9691	0.794453			101_HvASP_Node_R2	207.8	8498	0.276448		5.21824	0.326744
088_HvASP_Embryo_R1	210.84	866	0.141944		5.07516	0.475618		3.09674	0.205547			101_HvASP_Node_R2	212.89	22242	0.723552		10.7522	0.673256
088_HvASP_Embryo_R2	194.94	5182	0.846455		6.22499	0.66674		15.4006	0.831088			101_HvASP_Node_R3	207.96	12023	0.287866		3.72042	0.266463
088_HvASP_Embryo_R2	210.79	940	0.153545		3.11147	0.33326		3.13006	0.168912			101_HvASP_Node_R3	212.9	29743	0.712134		10.2418	0.733537
088_HvASP_Embryo_R3	194.94	4017	0.860724		6.02404	0.742693		14.3996	0.90501			107_HvASP1_Inf2_R1	206.6	12510	0.657141		15.184	0.625681
088_HvASP_Embryo_R3	210.78	650	0.139276		2.08704	0.257307		1.51139	0.0949903			107_HvASP1_Inf2_R1	223.72	6527	0.342859		9.08394	0.374319
088_HvASP_Inf1_R1	195.12	11046	0.851067		12.2162	0.612275		30.8468	0.816026			107_HvASP1_Inf2_R2	206.68	10491	0.694354		17.3271	0.579756
088_HvASP_Inf1_R1	210.94	1933	0.148933		7.73593	0.387725		6.95444	0.183974			107_HvASP1_Inf2_R2	223.77	4618	0.305646		12.5598	0.420244
088_HvASP_Inf1_R2	194.99	4778	0.867938		14.1093	0.703582		34.0787	0.871822			107_HvASP1_Inf2_R3	206.66	10495	0.682247		16.8778	0.623188
088_HvASP_Inf1_R2	210.81	727	0.132062		5.94423	0.296418		5.01036	0.128178			107_HvASP1_Inf2_R3	223.72	4888	0.317753		10.2052	0.376812
088_HvASP_Inf1_R3	194.99	8993	0.856721		14.7555	0.677665		35.4984	0.896194			107_HvASP1_leaf_R1	206.62	2713	0.691563		2.0542	0.489568
088_HvASP_Inf1_R3	210.79	1504	0.143279		7.01853	0.322335		4.11178	0.103806			107_HvASP1_leaf_R1	223.65	1210	0.308437		2.14174	0.510432
088_HvASP_Node_R1	195.04	523	1		2.746	0.621454		6.80905	0.831362			107_HvASP1_leaf_R2	206.53	1590	0.68564		2.07859	0.494782
088_HvASP_Node_R1	212	0	0		1.67267	0.378546		1.38118	0.168638			107_HvASP1_leaf_R2	223.65	729	0.31436		2.12243	0.505218
088_HvASP_Node_R2	194.96	810	0.799605		3.66287	0.676503		7.50792	0.836631			107_HvASP1_leaf_R3	206.58	1874	0.700561		2.908	0.584812
088_HvASP_Node_R2	210.77	203	0.200395		1.75155	0.323497		1.46607	0.163369			107_HvASP1_leaf_R3	223.5	801	0.299439		2.06454	0.415188
088_HvASP_Node_R3	194.99	1338	0.744574		5.42496	0.659686		11.6274	0.81971			107_HvASP_Embryo_R1	206.41	7747	0.787777		5.06208	0.734333
088_HvASP_Node_R3	210.8	459	0.255426		2.79859	0.340314		2.55737	0.18029			107_HvASP_Embryo_R1	223.46	2087	0.212223		1.83136	0.265667
090_HvASP1_Inf2_R1	242.96	4057	0.147979		7.39052	0.147138		3.23571	0.0898119			107_HvASP_Embryo_R2	206.43	5501	0.740078		6.75052	0.663564
090_HvASP1_Inf2_R1	254.76	854	0.0311497		0.691306	0.0137632		2.65048	0.0735679			107_HvASP_Embryo_R2	223.53	1932	0.259922		3.42261	0.336436
090_HvASP1_Inf2_R1	301.83	17905	0.653086		35.7844	0.712432		26.7753	0.743188			107_HvASP_Embryo_R3	206.45	5492	0.753257		6.5417	0.598588
090_HvASP1_Inf2_R1	314.13	4600	0.167785		6.36228	0.126667		3.36616	0.0934327			107_HvASP_Embryo_R3	223.61	1799	0.246743		4.38686	0.401412
090_HvASP1_Inf2_R2	243.07	2201	0.0840911		2.52209	0.0530117		0.956314	0.0236423			107_HvASP_Inf1_R1	206.46	23086	0.75474		10.7837	0.565455
090_HvASP1_Inf2_R2	255.86	613	0.0234202		2.48596	0.0522523		3.67785	0.0909251			107_HvASP_Inf1_R1	223.44	7502	0.24526		8.28715	0.434545
090_HvASP1_Inf2_R2	301.81	18125	0.692481		38.1932	0.802781		33.4321	0.82652			107_HvASP_Inf1_R2	206.46	8177	0.751424		14.7481	0.646934
090_HvASP1_Inf2_R2	314.12	5235	0.200008		4.37484	0.0919546		2.38296	0.0589124			107_HvASP_Inf1_R2	223.58	2705	0.248576		8.04881	0.353066
090_HvASP1_Inf2_R3	243.98	3256	0.105831		4.09863	0.0723815		1.8032	0.0466419			107_HvASP_Inf1_R3	206.46	11349	0.742347		15.3006	0.691613
090_HvASP1_Inf2_R3	255.79	696	0.0226224		2.21777	0.0391657		3.10494	0.0803129			107_HvASP_Inf1_R3	223.59	3939	0.257653		6.82246	0.308387
090_HvASP1_Inf2_R3	302.94	20726	0.673666		43.1301	0.761674		30.2348	0.782059			107_HvASP_Node_R1	206.43	4064	0.721591		7.9439	0.757486
090_HvASP1_Inf2_R3	315.18	6088	0.197881		7.17888	0.126778		3.51758	0.0909864			107_HvASP_Node_R1	223.48	1568	0.278409		2.54329	0.242514
090_HvASP1_leaf_R1	244.07	259	0.0771752		0	0		0	0			107_HvASP_Node_R2	206.61	5283	0.715272		6.94908	0.692928
090_HvASP1_leaf_R1	256	0	0		0	0		0	0			107_HvASP_Node_R2	223.55	2103	0.284728		3.07949	0.307072
090_HvASP1_leaf_R1	302.83	2181	0.649881		5.88769	0.814887		5.79414	0.867662			107_HvASP_Node_R3	206.59	3793	0.667194		5.1024	0.545722
090_HvASP1_leaf_R1	315.28	916	0.272944		1.33747	0.185113		0.883736	0.132338			107_HvASP_Node_R3	223.63	1892	0.332806		4.24742	0.454278
090_HvASP1_leaf_R2	244	100	0.0610128		0	0		0	0			108_HvASP1_Inf2_R1	163.45	2480	0.103748		4.16539	0.403412
090_HvASP1_leaf_R2	256	0	0		0.97886	0.15526		0.950339	0.173055			108_HvASP1_Inf2_R1	215.36	21424	0.896252		6.16	0.596588
090_HvASP1_leaf_R2	302.97	1010	0.616229		4.88093	0.774179		3.50239	0.63778			108_HvASP1_Inf2_R2	163.59	2211	0.10911		4.13112	0.373548
090_HvASP1_leaf_R2	315.15	529	0.322758		0.444866	0.0705615		1.0388	0.189164			108_HvASP1_Inf2_R2	215.5	18053	0.89089		6.92801	0.626452
090_HvASP1_leaf_R3	244	100	0.0591366		0	0		0	0			108_HvASP1_Inf2_R3	163.56	1897	0.124581		4.36248	0.398077
090_HvASP1_leaf_R3	256	0	0		0.663279	0.138677		0.799207	0.175474			108_HvASP1_Inf2_R3	215.53	13330	0.875419		6.5964	0.601923
090_HvASP1_leaf_R3	302.81	1081	0.639267		3.6641	0.766082		3.23156	0.709521			108_HvASP1_leaf_R1	163.46	1893	0.116014		2.00962	0.396791
090_HvASP1_leaf_R3	315.19	510	0.301597		0.455532	0.0952416		0.523801	0.115006			108_HvASP1_leaf_R1	215.46	14424	0.883986		3.05506	0.603209
090_HvASP_Embryo_R1	243.84	276	0.0226862		0.601222	0.0459432		0.300554	0.0176266			108_HvASP1_leaf_R2	163.41	949	0.0877079		0.928717	0.289171
090_HvASP_Embryo_R1	256	100	0.00821963		0	0		0	0			108_HvASP1_leaf_R2	215.42	9871	0.912292		2.28294	0.710829
090_HvASP_Embryo_R1	302.93	8907	0.732122		9.61969	0.735102		14.6762	0.860717			108_HvASP1_leaf_R3	163.44	949	0.0810626		1.49003	0.439376
090_HvASP_Embryo_R1	315.12	2883	0.236972		2.86528	0.218954		2.07437	0.121656			108_HvASP1_leaf_R3	215.37	10758	0.918937		1.90121	0.560624
090_HvASP_Embryo_R2	243.99	269	0.0144974		2.41121	0.101482		0	0			108_HvASP_Embryo_R1	163.09	1294	0.0641642		0.226801	0.0679945
090_HvASP_Embryo_R2	255.74	365	0.0196712		1.71e-09	7.19699e-11		2.25	0.112178			108_HvASP_Embryo_R1	215.35	18873	0.935836		3.10878	0.932006
090_HvASP_Embryo_R2	302.92	13368	0.720453		17.0284	0.716686		16.6696	0.831094			108_HvASP_Embryo_R2	163.09	1581	0.0758892		1.98328	0.444942
090_HvASP_Embryo_R2	315.05	4553	0.245379		4.32031	0.181832		1.13782	0.0567281			108_HvASP_Embryo_R2	215.32	19252	0.924111		2.47411	0.555058
090_HvASP_Embryo_R3	244	100	0.00799936		0	0		0	0			108_HvASP_Embryo_R3	163.26	1391	0.0681262		2.31956	0.514759
090_HvASP_Embryo_R3	256	100	0.00799936		1.77872	0.0994052		1.89153	0.122263			108_HvASP_Embryo_R3	215.21	19027	0.931874		2.18655	0.485241
090_HvASP_Embryo_R3	302.93	9154	0.732261		13.9133	0.777556		12.4976	0.807806			108_HvASP_Inf1_R1	163.18	3029	0.140825		4.87846	0.447854
090_HvASP_Embryo_R3	315.1	3147	0.25174		2.20161	0.123039		1.08192	0.0699319			108_HvASP_Inf1_R1	215.32	18480	0.859175		6.01452	0.552146
090_HvASP_Inf1_R1	242.93	2745	0.0402735		4.65282	0.0631429		1.36426	0.0298138			108_HvASP_Inf1_R2	163.19	2354	0.155667		3.48084	0.24013
090_HvASP_Inf1_R1	254.69	930	0.0136446		1.32268	0.0179499		2.15906	0.0471829			108_HvASP_Inf1_R2	215.32	12768	0.844333		11.0148	0.75987
090_HvASP_Inf1_R1	301.84	49267	0.722825		56.4632	0.766255		36.3418	0.794193			108_HvASP_Inf1_R3	163.2	2919	0.166781		7.03623	0.521568
090_HvASP_Inf1_R1	314.17	15217	0.223257		11.2485	0.152652		5.89429	0.12881			108_HvASP_Inf1_R3	215.33	14583	0.833219		6.45429	0.478432
090_HvASP_Inf1_R2	243.87	1215	0.0521974		1.0341	0.0182829		0	0			108_HvASP_Node_R1	163.2	2432	0.186632		8.67786	0.406102
090_HvASP_Inf1_R2	254.82	444	0.0190746		1.99965	0.0353538		2.089	0.0460488			108_HvASP_Node_R1	215.31	10599	0.813368		12.6908	0.593898
090_HvASP_Inf1_R2	302.68	16484	0.708167		45.6353	0.806831		37.8577	0.834515			108_HvASP_Node_R2	163.18	4113	0.202202		11.3703	0.489654
090_HvASP_Inf1_R2	315.06	5134	0.220561		7.89211	0.139532		5.4182	0.119436			108_HvASP_Node_R2	215.32	16228	0.797798		11.8508	0.510346
090_HvASP_Inf1_R3	243	1338	0.0495721		2.41772	0.0507007		0	0			108_HvASP_Node_R3	163.19	5646	0.191357		6.99787	0.438395
090_HvASP_Inf1_R3	254.77	530	0.0196362		1.47628	0.0309583		5.25204	0.126033			108_HvASP_Node_R3	215.45	23859	0.808643		8.9646	0.561605
090_HvASP_Inf1_R3	301.84	19399	0.718721		36.6705	0.768998		35.356	0.848437			110_HvASP1_Inf2_R1	174.52	9259	0.391783		8.07551	0.346394
090_HvASP_Inf1_R3	314.17	5724	0.212071		7.1216	0.149343		1.06387	0.0255297			110_HvASP1_Inf2_R1	179.52	14374	0.608217		15.2376	0.653606
090_HvASP_Node_R1	244	0	0		0.599064	0.139046		0.539053	0.164156			110_HvASP1_Inf2_R2	174.57	8823	0.493512		8.43671	0.424813
090_HvASP_Node_R1	256	0	0		0.370767	0.0860569		0.442284	0.134687			110_HvASP1_Inf2_R2	179.67	9055	0.506488		11.4231	0.575187
090_HvASP_Node_R1	302.82	656	0.646305		2.69857	0.626352		1.78191	0.54264			110_HvASP1_Inf2_R3	174.71	9757	0.477208		11.1248	0.519736
090_HvASP_Node_R1	315.07	359	0.353695		0.639991	0.148545		0.520533	0.158516			110_HvASP1_Inf2_R3	179.81	10689	0.522792		10.2799	0.480264
090_HvASP_Node_R2	244	100	0.0820345		0.192423	0.096639		0	0			110_HvASP1_leaf_R1	174.45	5613	0.682515		3.70307	0.648866
090_HvASP_Node_R2	256	0	0		0.0609917	0.0306314		0.411161	0.0797338			110_HvASP1_leaf_R1	179.48	2611	0.317485		2.00392	0.351134
090_HvASP_Node_R2	302.84	827	0.678425		1.22673	0.616091		4.26489	0.827063			110_HvASP1_leaf_R2	174.42	2702	0.655984		3.03631	0.633929
090_HvASP_Node_R2	315	292	0.239541		0.511007	0.256639		0.48062	0.0932035			110_HvASP1_leaf_R2	179.39	1417	0.344016		1.75336	0.366071
090_HvASP_Node_R3	243.89	244	0.085855		0	0		0	0			110_HvASP1_leaf_R3	174.52	2854	0.628911		3.20879	0.59523
090_HvASP_Node_R3	256	0	0		0	0		0	0			110_HvASP1_leaf_R3	179.52	1684	0.371089		2.18205	0.40477
090_HvASP_Node_R3	302.83	1873	0.659043		3.45428	0.717949		9.0119	0.861487			110_HvASP_Embryo_R1	174.05	20120	0.811454		8.83541	0.892761
090_HvASP_Node_R3	315.12	725	0.255102		1.35704	0.282051		1.44897	0.138513			110_HvASP_Embryo_R1	179.17	4675	0.188546		1.06131	0.107239
091_HvASP1_Inf2_R1	118.97	23372	0.660992		13.713	0.496103		16.732	0.510083			110_HvASP_Embryo_R2	174.08	21418	0.78705		7.771	0.505613
091_HvASP1_Inf2_R1	173.38	10676	0.301932		9.55788	0.345781		13.8262	0.421498			110_HvASP_Embryo_R2	179.07	5795	0.21295		7.59847	0.494387
091_HvASP1_Inf2_R1	203.19	1311	0.0370768		4.37056	0.158116		2.2443	0.0684186			110_HvASP_Embryo_R3	174.02	15452	0.777772		12.1397	0.771662
091_HvASP1_Inf2_R2	118.92	19857	0.654957		11.9754	0.58188		14.5262	0.520283			110_HvASP_Embryo_R3	179.2	4415	0.222228		3.59218	0.228338
091_HvASP1_Inf2_R2	173.59	9296	0.306617		8.60513	0.41812		13.3936	0.479717			110_HvASP_Inf1_R1	174.12	21750	0.608477		10.3975	0.66188
091_HvASP1_Inf2_R2	203.31	1165	0.038426		0	0		0	0			110_HvASP_Inf1_R1	179.07	13995	0.391523		5.31155	0.33812
091_HvASP1_Inf2_R3	119.01	26628	0.655733		11.8597	0.568405		11.9185	0.439804			110_HvASP_Inf1_R2	174.13	7662	0.564711		10.0738	0.665837
091_HvASP1_Inf2_R3	173.71	12465	0.306959		7.41899	0.355573		13.5691	0.500713			110_HvASP_Inf1_R2	179.08	5906	0.435289		5.05572	0.334163
091_HvASP1_Inf2_R3	203.46	1515	0.0373079		1.5862	0.0760224		1.61198	0.0594836			110_HvASP_Inf1_R3	174.17	10550	0.571537		7.46312	0.437446
091_HvASP1_leaf_R1	118.84	11180	0.811733		4.42832	0.371402		7.78201	0.455042			110_HvASP_Inf1_R3	179.14	7909	0.428463		9.59753	0.562554
091_HvASP1_leaf_R1	173.42	2217	0.160967		3.91377	0.328247		7.85417	0.459262			110_HvASP_Node_R1	174.13	4083	0.628734		9.34463	0.722361
091_HvASP1_leaf_R1	203.2	376	0.0272998		3.58117	0.300352		1.46555	0.085696			110_HvASP_Node_R1	179.24	2411	0.371266		3.5916	0.277639
091_HvASP1_leaf_R2	119	7427	0.825222		6.75773	0.726257		8.82943	0.709598			110_HvASP_Node_R2	174.19	4444	0.574829		6.15201	0.614631
091_HvASP1_leaf_R2	173.35	1431	0.159		2.54715	0.273743		3.61343	0.290402			110_HvASP_Node_R2	179.31	3287	0.425171		3.85726	0.385369
091_HvASP1_leaf_R2	203.32	142	0.0157778		0	0		0	0			110_HvASP_Node_R3	174.14	4362	0.535083		4.50597	0.429875
091_HvASP1_leaf_R3	118.88	6384	0.818357		10.1161	0.881852		12.8237	0.801545			110_HvASP_Node_R3	179.24	3790	0.464917		5.97607	0.570125
091_HvASP1_leaf_R3	173.39	1134	0.145366		1.35533	0.118148		3.17503	0.198455			115_HvASP1_Inf2_R1	167.58	435	0.171665		0.175177	0.0375589
091_HvASP1_leaf_R3	203.33	283	0.0362774		0	0		0	0			115_HvASP1_Inf2_R1	173.64	781	0.308208		1.0423	0.223475
091_HvASP_Embryo_R1	118.63	22396	0.864544		7.86912	0.650041		8.75402	0.692463			115_HvASP1_Inf2_R1	185.3	506	0.199684		1.80174	0.386303
091_HvASP_Embryo_R1	173.27	3104	0.119822		2.40336	0.198533		3.88784	0.307537			115_HvASP1_Inf2_R1	191.08	812	0.320442		1.64484	0.352663
091_HvASP_Embryo_R1	203.16	405	0.015634		1.8331	0.151426		0	0			115_HvASP1_Inf2_R2	167.68	428	0.179606		0.933158	0.206919
091_HvASP_Embryo_R2	118.69	20727	0.852226		6.94248	0.625174		9.93768	0.715911			115_HvASP1_Inf2_R2	173.67	814	0.341586		0.587922	0.130366
091_HvASP_Embryo_R2	173.2	3226	0.132643		2.46719	0.222172		3.94349	0.284089			115_HvASP1_Inf2_R2	185.2	429	0.180025		1.7816	0.395053
091_HvASP_Embryo_R2	203.15	368	0.015131		1.6952	0.152654		0	0			115_HvASP1_Inf2_R2	191.22	712	0.298783		1.20709	0.267661
091_HvASP_Embryo_R3	118.56	23483	0.858673		7.32603	0.446182		10.4734	0.647518			115_HvASP1_Inf2_R3	167.5	530	0.19471		0.79372	0.157489
091_HvASP_Embryo_R3	173.25	3469	0.126847		1.99781	0.121674		5.70128	0.352482			115_HvASP1_Inf2_R3	173.53	968	0.355621		1.3043	0.258797
091_HvASP_Embryo_R3	203.16	396	0.01448		7.09555	0.432145		0	0			115_HvASP1_Inf2_R3	185.14	443	0.162748		1.41281	0.280328
091_HvASP_Inf1_R1	118.67	29686	0.699861		10.403	0.574943		11.5062	0.571788			115_HvASP1_Inf2_R3	191.21	781	0.286921		1.52902	0.303386
091_HvASP_Inf1_R1	173.27	11207	0.26421		5.92087	0.327229		7.967	0.395911			115_HvASP1_leaf_R1	167.58	335	0.180398		0.256378	0.180409
091_HvASP_Inf1_R1	203.24	1524	0.035929		1.77009	0.0978277		0.649991	0.0323006			115_HvASP1_leaf_R1	173.47	527	0.283791		0.332097	0.233691
091_HvASP_Inf1_R2	118.67	24597	0.71749		9.10189	0.396695		11.9692	0.477662			115_HvASP1_leaf_R1	185.14	437	0.235326		0	0
091_HvASP_Inf1_R2	173.27	8494	0.247769		7.21454	0.314437		11.082	0.442256			115_HvASP1_leaf_R1	191.08	558	0.300485		0.832619	0.5859
091_HvASP_Inf1_R2	203.24	1191	0.0347413		6.62788	0.288868		2.0067	0.0800825			115_HvASP1_leaf_R2	167.64	235	0.204348		0.411164	0.292942
091_HvASP_Inf1_R3	118.59	26006	0.674955		12.9298	0.587636		13.8363	0.552605			115_HvASP1_leaf_R2	173.61	329	0.286087		0.268099	0.191012
091_HvASP_Inf1_R3	173.27	10860	0.281858		4.54712	0.206658		8.49329	0.339212			115_HvASP1_leaf_R2	185.3	247	0.214783		0.298066	0.212363
091_HvASP_Inf1_R3	203.24	1664	0.0431871		4.52617	0.205706		2.70872	0.108183			115_HvASP1_leaf_R2	191.17	339	0.294783		0.426241	0.303683
091_HvASP_Node_R1	118.65	21712	0.787751		12.0747	0.566768		14.8211	0.598821			115_HvASP1_leaf_R3	167.54	314	0.249009		0.252709	0.143221
091_HvASP_Node_R1	173.36	5181	0.187976		6.85658	0.321837		8.98761	0.363129			115_HvASP1_leaf_R3	173.72	328	0.260111		0.268465	0.152151
091_HvASP_Node_R1	203.06	669	0.0242725		2.37321	0.111395		0.941752	0.0380499			115_HvASP1_leaf_R3	185.29	279	0.221253		0.431438	0.244514
091_HvASP_Node_R2	118.76	18453	0.745275		15.2877	0.638619		16.3873	0.620841			115_HvASP1_leaf_R3	191.17	340	0.269627		0.811858	0.460114
091_HvASP_Node_R2	173.28	5666	0.228837		4.80959	0.200913		8.4212	0.319041			115_HvASP_Embryo_R1	167.39	537	0.208949		0.41085	0.517357
091_HvASP_Node_R2	203.24	641	0.0258885		3.84139	0.160468		1.58682	0.0601175			115_HvASP_Embryo_R1	173.59	556	0.216342		0.383283	0.482643
091_HvASP_Node_R3	118.59	17170	0.66553		15.9858	0.584083		17.1953	0.558616			115_HvASP_Embryo_R1	185.05	517	0.201167		0	0
091_HvASP_Node_R3	173.27	7734	0.299779		9.42945	0.34453		12.8703	0.418112			115_HvASP_Embryo_R1	191.12	960	0.373541		0	0
091_HvASP_Node_R3	203.24	895	0.0346913		1.9538	0.0713872		0.71637	0.0232724			115_HvASP_Embryo_R2	167.21	526	0.204193		0.448594	0.163081
093_HvASP1_Inf2_R1	174.76	24435	0.638456		20.782	0.549169		24.6091	0.533437			115_HvASP_Embryo_R2	173.25	678	0.263199		0.289081	0.105092
093_HvASP1_Inf2_R1	198.41	9778	0.255487		11.6974	0.309106		15.6136	0.338447			115_HvASP_Embryo_R2	184.91	489	0.189829		0.748126	0.271973
093_HvASP1_Inf2_R1	358.72	4059	0.106057		5.36325	0.141725		5.91037	0.128116			115_HvASP_Embryo_R2	190.87	883	0.34278		1.26494	0.459854
093_HvASP1_Inf2_R2	174.61	13579	0.601533		20.5538	0.543463		24.9446	0.5472			115_HvASP_Embryo_R3	167.44	571	0.226948		0	0
093_HvASP1_Inf2_R2	198.41	6296	0.278905		10.2834	0.271903		13.0759	0.286841			115_HvASP_Embryo_R3	173.51	650	0.258347		0.196672	0.0858323
093_HvASP1_Inf2_R2	358.77	2699	0.119562		6.98286	0.184634		7.56536	0.165958			115_HvASP_Embryo_R3	185.06	405	0.16097		1.01316	0.442167
093_HvASP1_Inf2_R3	174.68	24045	0.628266		23.934	0.641884		25.4559	0.568779			115_HvASP_Embryo_R3	191.03	890	0.353736		1.08152	0.472001
093_HvASP1_Inf2_R3	198.43	10027	0.261993		7.63879	0.204864		13.5533	0.302831			115_HvASP_Inf1_R1	167.41	564	0.191706		0.618831	0.192921
093_HvASP1_Inf2_R3	358.87	4200	0.109741		5.71434	0.153252		5.74617	0.128391			115_HvASP_Inf1_R1	173.44	856	0.290959		0.903757	0.281747
093_HvASP1_leaf_R1	174.53	6308	0.692274		8.04229	0.548028		11.5077	0.54204			115_HvASP_Inf1_R1	185.06	530	0.18015		0.85529	0.266637
093_HvASP1_leaf_R1	198.4	2019	0.221576		3.84972	0.262333		6.53006	0.307581			115_HvASP_Inf1_R1	191	992	0.337186		0.829811	0.258694
093_HvASP1_leaf_R1	358.63	785	0.0861501		2.78295	0.189639		3.19259	0.150379			115_HvASP_Inf1_R2	167.27	389	0.159622		0.61066	0.211192
093_HvASP1_leaf_R2	174.66	1078	0.687062		3.59191	0.318537		5.00062	0.308815			115_HvASP_Inf1_R2	173.48	646	0.26508		1.48394	0.513209
093_HvASP1_leaf_R2	198.4	391	0.249203		3.79447	0.3365		5.86958	0.362478			115_HvASP_Inf1_R2	184.99	531	0.217891		0.53657	0.185568
093_HvASP1_leaf_R2	359	100	0.0637349		3.88991	0.344964		5.32273	0.328707			115_HvASP_Inf1_R2	190.95	871	0.357407		0.260324	0.090031
093_HvASP1_leaf_R3	174.65	3781	0.690846		8.39623	0.640775		11.6965	0.647795			115_HvASP_Inf1_R3	167.22	313	0.145785		0.685069	0.261541
093_HvASP1_leaf_R3	198.4	1138	0.20793		2.0366	0.155427		3.33009	0.184432			115_HvASP_Inf1_R3	173.25	581	0.27061		1.33076	0.508049
093_HvASP1_leaf_R3	358.7	554	0.101224		2.67041	0.203798		3.02929	0.167773			115_HvASP_Inf1_R3	184.93	383	0.178388		0.3054	0.116594
093_HvASP_Embryo_R1	174.48	9243	0.617641		6.77131	0.6689		7.18496	0.598595			115_HvASP_Inf1_R3	190.9	870	0.405217		0.298125	0.113816
093_HvASP_Embryo_R1	198.43	4651	0.310792		2.23729	0.221009		3.47621	0.289611			115_HvASP_Node_R1	167.41	269	0.185645		1.26013	0.370027
093_HvASP_Embryo_R1	358.68	1071	0.071567		1.11446	0.110091		1.34187	0.111794			115_HvASP_Node_R1	173.44	385	0.2657		0.983205	0.28871
093_HvASP_Embryo_R2	174.69	7579	0.623427		8.3094	0.571013		10.0184	0.551404			115_HvASP_Node_R1	185.06	306	0.21118		0.210383	0.0617772
093_HvASP_Embryo_R2	198.44	3657	0.300814		2.71987	0.186907		3.64981	0.200882			115_HvASP_Node_R1	191	489	0.337474		0.951794	0.279486
093_HvASP_Embryo_R2	358.7	921	0.0757588		3.52276	0.24208		4.50069	0.247714			115_HvASP_Node_R2	167.22	771	0.202895		1.80011	0.417557
093_HvASP_Embryo_R3	173.73	2434	0.683516		8.08288	0.582264		9.13027	0.533736			115_HvASP_Node_R2	173.25	911	0.239737		0.419386	0.0972816
093_HvASP_Embryo_R3	197.5	1027	0.288402		2.13698	0.153941		3.62422	0.211864			115_HvASP_Node_R2	184.93	772	0.203158		0.437777	0.101548
093_HvASP_Embryo_R3	359	100	0.028082		3.66196	0.263795		4.35185	0.2544			115_HvASP_Node_R2	190.9	1346	0.354211		1.65378	0.383614
093_HvASP_Inf1_R1	174.64	16969	0.621439		13.2721	0.471215		14.9267	0.429187			115_HvASP_Node_R3	167.39	1203	0.180144		1.36735	0.202732
093_HvASP_Inf1_R1	198.4	7663	0.280634		9.74914	0.346135		13.6322	0.391966			115_HvASP_Node_R3	173.39	1741	0.260707		1.97926	0.293457
093_HvASP_Inf1_R1	358.66	2674	0.0979272		5.14447	0.18265		6.22013	0.178847			115_HvASP_Node_R3	184.97	1292	0.193471		0.573294	0.085
093_HvASP_Inf1_R2	174.46	9529	0.636285		18.7169	0.644106		21.4342	0.603559			115_HvASP_Node_R3	190.88	2442	0.365678		2.82473	0.418811
093_HvASP_Inf1_R2	198.38	4095	0.273438		7.03243	0.242008		10.1505	0.285825			116_HvASP1_Inf2_R1	200.63	23613	0.726174		12.582	0.787395
093_HvASP_Inf1_R2	358.66	1352	0.0902778		3.30938	0.113886		3.92829	0.110616			116_HvASP1_Inf2_R1	227.86	8904	0.273826		3.39728	0.212605
093_HvASP_Inf1_R3	173.65	10973	0.626492		14.5357	0.490402		17.4398	0.47985			116_HvASP1_Inf2_R2	200.62	24410	0.643283		12.5501	0.809578
093_HvASP_Inf1_R3	197.27	4889	0.279132		9.63202	0.324963		12.476	0.343273			116_HvASP1_Inf2_R2	227.75	13536	0.356717		2.95193	0.190422
093_HvASP_Inf1_R3	357.71	1653	0.0943762		5.47265	0.184635		6.4285	0.176878			116_HvASP1_Inf2_R3	200.62	20930	0.670382		10.9523	0.700929
093_HvASP_Node_R1	174.71	3961	0.666162		6.76041	0.601001		8.15899	0.579851			116_HvASP1_Inf2_R3	227.93	10291	0.329618		4.6731	0.299071
093_HvASP_Node_R1	198.25	1572	0.264379		3.0108	0.26766		4.12504	0.293163			116_HvASP1_leaf_R1	200.63	2471	0.709039		1.48295	0.740292
093_HvASP_Node_R1	358.76	413	0.0694585		1.47737	0.131338		1.7868	0.126986			116_HvASP1_leaf_R1	227.89	1014	0.290961		0.520246	0.259708
093_HvASP_Node_R2	174.46	5741	0.695879		10.2439	0.66436		12.486	0.657935			116_HvASP1_leaf_R2	200.62	2522	0.662116		1.0752	0.600033
093_HvASP_Node_R2	198.38	1930	0.233939		4.22302	0.273881		5.45319	0.287349			116_HvASP1_leaf_R2	227.93	1287	0.337884		0.716701	0.399967
093_HvASP_Node_R2	358.66	579	0.0701818		0.95228	0.0617594		1.03837	0.0547157			116_HvASP1_leaf_R3	200.62	3129	0.672614		1.74886	0.584925
093_HvASP_Node_R3	174.46	9749	0.704713		10.6403	0.511327		12.3127	0.493938			116_HvASP1_leaf_R3	227.81	1523	0.327386		1.24103	0.415075
093_HvASP_Node_R3	198.38	3417	0.247		9.67936	0.465148		12.0399	0.482994			116_HvASP_Embryo_R1	200.47	5561	0.643039		2.11679	0.613566
093_HvASP_Node_R3	358.63	668	0.0482868		0.489533	0.0235248		0.575046	0.0230686			116_HvASP_Embryo_R1	227.72	3087	0.356961		1.33319	0.386434
094_HvASP1_Inf2_R1	225.1	6537	0.619327		12.4022	0.578459		15.8339	0.57872			116_HvASP_Embryo_R2	200.47	4313	0.618174		1.53172	0.575934
094_HvASP1_Inf2_R1	232.73	4018	0.380673		9.03786	0.421541		11.5263	0.42128			116_HvASP_Embryo_R2	227.79	2664	0.381826		1.12782	0.424066
094_HvASP1_Inf2_R2	225.17	5606	0.580391		12.9579	0.593272		16.4621	0.593592			116_HvASP_Embryo_R3	200.31	4899	0.616304		1.88602	0.474474
094_HvASP1_Inf2_R2	232.88	4053	0.419609		8.88353	0.406728		11.2709	0.406408			116_HvASP_Embryo_R3	227.61	3050	0.383696		2.08895	0.525526
094_HvASP1_Inf2_R3	225.16	6739	0.595844		12.8832	0.543212		16.5987	0.547405			116_HvASP_Inf1_R1	200.48	19784	0.712116		8.26052	0.760522
094_HvASP1_Inf2_R3	232.72	4571	0.404156		10.8335	0.456788		13.7238	0.452595			116_HvASP_Inf1_R1	227.71	7998	0.287884		2.60112	0.239478
094_HvASP1_leaf_R1	225.28	2586	0.645371		7.43342	0.610624		11.454	0.610925			116_HvASP_Inf1_R2	200.48	22347	0.708439		8.95612	0.852965
094_HvASP1_leaf_R1	232.92	1421	0.354629		4.74006	0.389376		7.29461	0.389075			116_HvASP_Inf1_R2	227.81	9197	0.291561		1.54387	0.147035
094_HvASP1_leaf_R2	225.05	1502	0.683971		8.14568	0.696027		12.5744	0.695752			116_HvASP_Inf1_R3	200.64	14092	0.675487		7.69103	0.680943
094_HvASP1_leaf_R2	232.78	694	0.316029		3.55743	0.303973		5.4987	0.304248			116_HvASP_Inf1_R3	227.82	6770	0.324513		3.60364	0.319057
094_HvASP1_leaf_R3	225.13	1973	0.722182		8.08303	0.683805		11.53	0.679848			116_HvASP_Node_R1	200.48	3049	0.670995		3.78447	0.808278
094_HvASP1_leaf_R3	232.73	759	0.277818		3.73764	0.316195		5.42967	0.320152			116_HvASP_Node_R1	227.66	1495	0.329005		0.897667	0.191722
094_HvASP_Embryo_R1	224.99	9308	0.676503		9.24379	0.76254		11.9542	0.764869			116_HvASP_Node_R2	200.48	3969	0.622198		4.79367	0.742752
094_HvASP_Embryo_R1	232.66	4451	0.323497		2.87857	0.23746		3.67488	0.235131			116_HvASP_Node_R2	227.82	2410	0.377802		1.66026	0.257248
094_HvASP_Embryo_R2	225.01	6527	0.646622		9.9883	0.502423		13.3457	0.502608			116_HvASP_Node_R3	200.48	6263	0.647205		6.34172	0.730378
094_HvASP_Embryo_R2	232.84	3567	0.353378		9.89195	0.497577		13.2072	0.497392			116_HvASP_Node_R3	227.74	3414	0.352795		2.34107	0.269622
094_HvASP_Embryo_R3	225.07	5957	0.687716		12.6042	0.730282		16.3406	0.729484			118_HvASP1_Inf2_R1	199.36	4536	0.588785		5.55117	0.552038
094_HvASP_Embryo_R3	232.76	2705	0.312284		4.65517	0.269718		6.05961	0.270516			118_HvASP1_Inf2_R1	203.32	3168	0.411215		4.5046	0.447962
094_HvASP_Inf1_R1	225.28	16362	0.633744		13.8042	0.590918		18.1093	0.590705			118_HvASP1_Inf2_R2	199.21	3956	0.631243		4.40892	0.424851
094_HvASP_Inf1_R1	232.86	9456	0.366256		9.55641	0.409082		12.5478	0.409295			118_HvASP1_Inf2_R2	203.14	2311	0.368757		5.96865	0.575149
094_HvASP_Inf1_R2	225.09	3511	0.60089		11.2764	0.614891		14.6055	0.616941			118_HvASP1_Inf2_R3	199.37	4712	0.626679		8.64389	0.689766
094_HvASP_Inf1_R2	232.82	2332	0.39911		7.06246	0.385109		9.06857	0.383059			118_HvASP1_Inf2_R3	203.3	2807	0.373321		3.88773	0.310234
094_HvASP_Inf1_R3	225.13	4568	0.588887		11.3536	0.601947		14.7128	0.60306			118_HvASP1_leaf_R1	199.36	4648	0.809756		2.89586	0.74459
094_HvASP_Inf1_R3	232.71	3189	0.411113		7.50786	0.398053		9.68411	0.39694			118_HvASP1_leaf_R1	203.32	1092	0.190244		0.993339	0.25541
094_HvASP_Node_R1	225.04	1208	0.713105		15.3596	0.604556		20.1132	0.604759			118_HvASP1_leaf_R2	199.37	3426	0.809929		3.00224	0.594779
094_HvASP_Node_R1	232.87	486	0.286895		10.0468	0.395444		13.145	0.395241			118_HvASP1_leaf_R2	203.29	804	0.190071		2.04542	0.405221
094_HvASP_Node_R2	225.17	4468	0.690145		13.8873	0.67331		17.4628	0.674455			118_HvASP1_leaf_R3	199.37	3431	0.785126		5.46718	0.639855
094_HvASP_Node_R2	232.71	2006	0.309855		6.73811	0.32669		8.42891	0.325545			118_HvASP1_leaf_R3	203.3	939	0.214874		3.07722	0.360145
094_HvASP_Node_R3	225.05	3917	0.723628		7.51253	0.630727		9.65513	0.631275			118_HvASP_Embryo_R1	199.22	7823	0.839648		2.71086	0.57326
094_HvASP_Node_R3	232.76	1496	0.276372		4.39838	0.369273		5.63952	0.368725			118_HvASP_Embryo_R1	203.11	1494	0.160352		2.01799	0.42674
101_HvASP1_Inf2_R1	207.96	14642	0.246714		7.37136	0.138028		9.74304	0.141016			118_HvASP_Embryo_R2	199.06	5656	0.854381		4.28476	0.719796
101_HvASP1_Inf2_R1	213.05	44706	0.753286		46.0335	0.861972		59.3485	0.858984			118_HvASP_Embryo_R2	202.97	964	0.145619		1.66798	0.280204
101_HvASP1_Inf2_R2	208.08	16246	0.26308		6.20114	0.130403		8.05563	0.132547			118_HvASP_Embryo_R3	199.21	4947	0.848106		5.78526	0.777087
101_HvASP1_Inf2_R2	212.99	45507	0.73692		41.3527	0.869597		52.7202	0.867453			118_HvASP_Embryo_R3	203.14	886	0.151894		1.65954	0.222913
101_HvASP1_Inf2_R3	207.78	17986	0.253007		6.88347	0.154783		8.93472	0.155995			118_HvASP_Inf1_R1	199.18	8846	0.783525		6.87386	0.692837
101_HvASP1_Inf2_R3	212.87	53103	0.746993		37.5883	0.845217		48.3409	0.844005			118_HvASP_Inf1_R1	203.22	2444	0.216475		3.04747	0.307163
101_HvASP1_leaf_R1	208.12	5626	0.264392		2.06624	0.0751512		3.10014	0.0771094			118_HvASP_Inf1_R2	199.18	7722	0.752778		6.89839	0.549032
101_HvASP1_leaf_R1	213.05	15653	0.735608		25.4282	0.924849		37.1043	0.922891			118_HvASP_Inf1_R2	203.23	2536	0.247222		5.66625	0.450968
101_HvASP1_leaf_R2	207.95	3017	0.280782		3.2371	0.327675		4.84383	0.332719			118_HvASP_Inf1_R3	199.18	6205	0.742136		8.4533	0.771529
101_HvASP1_leaf_R2	212.88	7728	0.719218		6.6419	0.672325		9.71449	0.667281			118_HvASP_Inf1_R3	203.06	2156	0.257864		2.50325	0.228471
101_HvASP1_leaf_R3	207.96	2211	0.27026		0.638361	0.0648778		0.907733	0.0648014			118_HvASP_Node_R1	199.19	2694	0.811935		4.42627	0.812324
101_HvASP1_leaf_R3	212.89	5970	0.72974		9.20107	0.935122		13.1002	0.935199			118_HvASP_Node_R1	203.21	624	0.188065		1.02263	0.187676
101_HvASP_Embryo_R1	207.9	1435	0.297101		4.5132	0.183132		5.50065	0.183072			118_HvASP_Node_R2	199.19	1700	0.716695		3.87659	0.691512
101_HvASP_Embryo_R1	212.86	3395	0.702899		20.1313	0.816868		24.5458	0.816928			118_HvASP_Node_R2	203.21	672	0.283305		1.72937	0.308488
101_HvASP_Embryo_R2	207.89	12826	0.308629		0.836455	0.0290857		1.09944	0.0295847			118_HvASP_Node_R3	199.2	2343	0.670578		4.32989	0.569194
101_HvASP_Embryo_R2	212.85	28732	0.691371		27.9218	0.970914		36.063	0.970415			118_HvASP_Node_R3	203.2	1151	0.329422		3.27716	0.430806
101_HvASP_Embryo_R3	207.94	13892	0.304629		1.74505	0.0625871		2.25674	0.0634896			121_HvASP2_Inf2_R1	167.56	1578	0.225203		1.34182	0.289777
101_HvASP_Embryo_R3	212.83	31711	0.695371		26.1369	0.937413		33.2883	0.93651			121_HvASP2_Inf2_R1	172.62	5429	0.774797		3.28871	0.710223
101_HvASP_Inf1_R1	207.95	15981	0.254422		9.55399	0.201997		12.7724	0.206135			121_HvASP2_Inf2_R2	167.58	1954	0.248601		1.57759	0.300525
101_HvASP_Inf1_R1	212.89	46832	0.745578		37.7437	0.798003		49.1888	0.793865			121_HvASP2_Inf2_R2	172.49	5906	0.751399		3.67185	0.699475
101_HvASP_Inf1_R2	207.83	23866	0.256455		4.08724	0.0937437		5.35793	0.0947489			121_HvASP2_Inf2_R3	167.44	1570	0.232317		3.44227	0.491385
101_HvASP_Inf1_R2	212.79	69195	0.743545		39.5129	0.906256		51.1908	0.905251			121_HvASP2_Inf2_R3	172.53	5188	0.767683		3.56297	0.508615
101_HvASP_Inf1_R3	207.99	391	0.257068		7.62184	0.194932		10.1105	0.199128			121_HvASP2_leaf_R1	167.58	1208	0.199373		1.30356	0.575263
101_HvASP_Inf1_R3	212.94	1130	0.742932		31.4782	0.805068		40.6633	0.800872			121_HvASP2_leaf_R1	172.49	4851	0.800627		0.962463	0.424737
101_HvASP_Node_R1	207.92	14432	0.283047		3.11743	0.0888429		3.86953	0.0894422			121_HvASP2_leaf_R2	167.44	485	0.153968		1.13516	0.569419
101_HvASP_Node_R1	212.99	36556	0.716953		31.9718	0.911157		39.3934	0.910558			121_HvASP2_leaf_R2	172.53	2665	0.846032		0.858382	0.430581
101_HvASP_Node_R2	207.8	8498	0.276448		4.44779	0.126561		5.33314	0.127457			121_HvASP2_leaf_R3	167.58	576	0.185986		0.217522	0.0957567
101_HvASP_Node_R2	212.89	22242	0.723552		30.6956	0.873439		36.5094	0.872543			121_HvASP2_leaf_R3	172.49	2521	0.814014		2.05409	0.904243
101_HvASP_Node_R3	207.96	12023	0.287866		2.85087	0.0879345		3.50801	0.0882363			121_HvASP_Embryo_R1	167.24	664	0.153172		0.0760361	0.0912398
101_HvASP_Node_R3	212.9	29743	0.712134		29.5695	0.912065		36.249	0.911764			121_HvASP_Embryo_R1	172.36	3671	0.846828		0.757329	0.90876
104_HvASP1_Inf2_R1	234.8	1061	0.0577824		2.21915	0.10438		0.555859	0.0101162			121_HvASP_Embryo_R2	167.44	680	0.17294		0.917951	0.371481
104_HvASP1_Inf2_R1	240.43	3104	0.169045		3.22636	0.151756		10.8459	0.197387			121_HvASP_Embryo_R2	172.41	3252	0.82706		1.55311	0.628519
104_HvASP1_Inf2_R1	247.31	14197	0.773173		15.8147	0.743864		43.5457	0.792497			121_HvASP_Embryo_R3	167.29	785	0.172679		0.611837	0.272173
104_HvASP1_Inf2_R2	234.87	495	0.0299401		0.931161	0.0499612		0.40659	0.00797443			121_HvASP_Embryo_R3	172.29	3761	0.827321		1.63613	0.727827
104_HvASP1_Inf2_R2	239.99	3570	0.215932		4.50262	0.241587		12.627	0.247653			121_HvASP_Inf1_R1	167.49	2049	0.206532		1.3925	0.293779
104_HvASP1_Inf2_R2	246.97	12468	0.754128		13.2039	0.708452		37.9531	0.744373			121_HvASP_Inf1_R1	172.45	7872	0.793468		3.34746	0.706221
104_HvASP1_Inf2_R3	234.99	598	0.0408052		2.76518	0.12448		0.978488	0.0199016			121_HvASP_Inf1_R2	167.5	1149	0.178333		1.8644	0.354439
104_HvASP1_Inf2_R3	239.62	2986	0.203753		5.20089	0.234128		12.9558	0.263509			121_HvASP_Inf1_R2	172.46	5294	0.821667		3.39574	0.645561
104_HvASP1_Inf2_R3	246.41	11071	0.755442		14.2478	0.641392		35.2321	0.716589			121_HvASP_Inf1_R3	167.48	1752	0.273836		2.01792	0.37519
104_HvASP1_leaf_R1	234.85	2118	0.403429		0	0		0	0			121_HvASP_Inf1_R3	172.44	4646	0.726164		3.36048	0.62481
104_HvASP1_leaf_R1	240.82	622	0.118476		1.09697	0.228841		3.49654	0.234308			121_HvASP_Node_R1	167.29	1422	0.189802		1.62061	0.228443
104_HvASP1_leaf_R1	247.73	2510	0.478095		3.69662	0.771159		11.4263	0.765692			121_HvASP_Node_R1	172.23	6070	0.810198		5.47356	0.771557
104_HvASP1_leaf_R2	234.8	2516	0.812137		0	0		0	0			121_HvASP_Node_R2	167.46	978	0.219825		0.79337	0.139928
104_HvASP1_leaf_R2	240.41	126	0.0406714		0	0		0	0			121_HvASP_Node_R2	172.4	3471	0.780175		4.87648	0.860072
104_HvASP1_leaf_R2	247.26	456	0.147192		0.826872	1		5.01035	1			121_HvASP_Node_R3	167.29	860	0.192695		1.83448	0.415574
104_HvASP1_leaf_R3	234.87	1742	0.643042		0	0		0	0			121_HvASP_Node_R3	172.4	3603	0.807305		2.57985	0.584426
104_HvASP1_leaf_R3	240.48	159	0.0586932		0.394431	0.376137		1.55524	0.354024			122_HvASP2_Inf2_R1	137.46	3391	0.305551		2.76328	0.368912
104_HvASP1_leaf_R3	247.34	808	0.298265		0.654205	0.623863		2.8378	0.645976			122_HvASP2_Inf2_R1	240.1	7707	0.694449		4.72706	0.631088
104_HvASP_Embryo_R1	234	100	0.0517331		1.52e-05	2.22784e-06		0	0			122_HvASP2_Inf2_R2	137.29	2818	0.322943		2.77789	0.379328
104_HvASP_Embryo_R1	240.66	426	0.220383		3.38378	0.495954		8.40391	0.468828			122_HvASP2_Inf2_R2	240.04	5908	0.677057		4.54529	0.620672
104_HvASP_Embryo_R1	247.34	1407	0.727884		3.43897	0.504043		9.52145	0.531172			122_HvASP2_Inf2_R3	137.29	3995	0.318784		3.08899	0.354135
104_HvASP_Embryo_R2	234.6	785	0.112561		4.72e-06	7.08128e-07		0	0			122_HvASP2_Inf2_R3	240.01	8537	0.681216		5.63364	0.645865
104_HvASP_Embryo_R2	240.5	1122	0.160883		1.57966	0.236992		4.94425	0.265721			122_HvASP2_leaf_R1	137.29	1932	0.42322		0.620413	0.214515
104_HvASP_Embryo_R2	247.34	5067	0.726556		5.0858	0.763008		13.6627	0.734279			122_HvASP2_leaf_R1	240.11	2633	0.57678		2.27175	0.785485
104_HvASP_Embryo_R3	234.68	1119	0.151298		5.44597	0.414482		0	0			122_HvASP2_leaf_R2	137.46	1658	0.469955		1.80967	0.625236
104_HvASP_Embryo_R3	240.6	1166	0.157653		2.1378	0.162704		6.94966	0.33267			122_HvASP2_leaf_R2	240.11	1870	0.530045		1.08471	0.374764
104_HvASP_Embryo_R3	247.46	5111	0.691049		5.55545	0.422814		13.9409	0.66733			122_HvASP2_leaf_R3	137.29	2184	0.497041		1.62774	0.523524
104_HvASP_Inf1_R1	234.74	679	0.0368541		1.1775	0.0868417		0.732664	0.0254174			122_HvASP2_leaf_R3	240.07	2210	0.502959		1.48146	0.476476
104_HvASP_Inf1_R1	240.83	2716	0.147416		1.83716	0.135492		4.34989	0.150906			122_HvASP_Embryo_R1	137.15	5182	0.429151		2.456	0.537474
104_HvASP_Inf1_R1	247.73	15029	0.815729		10.5445	0.777666		23.7427	0.823677			122_HvASP_Embryo_R1	239.94	6893	0.570849		2.11352	0.462526
104_HvASP_Inf1_R2	234.74	770	0.0471525		0.967522	0.0718272		0.837519	0.025513			122_HvASP_Embryo_R2	137.33	6148	0.434887		3.3769	0.493547
104_HvASP_Inf1_R2	240.83	2760	0.169014		2.36712	0.175731		6.56199	0.199895			122_HvASP_Embryo_R2	239.91	7989	0.565113		3.4652	0.506453
104_HvASP_Inf1_R2	247.57	12800	0.783833		10.1355	0.752442		25.4276	0.774592			122_HvASP_Embryo_R3	137.33	6490	0.442279		5.37164	0.694739
104_HvASP_Node_R1	234.74	961	0.137443		0.393521	0.040764		0.510838	0.0160263			122_HvASP_Embryo_R3	239.98	8184	0.557721		2.36024	0.305261
104_HvASP_Node_R1	240.46	1378	0.197082		1.70173	0.176278		7.23079	0.226849			122_HvASP_Inf1_R1	137.27	5361	0.403325		2.24749	0.24444
104_HvASP_Node_R1	247.3	4653	0.665475		7.5584	0.782958		24.1333	0.757125			122_HvASP_Inf1_R1	240	7931	0.596675		6.94697	0.75556
104_HvASP_Node_R2	234.97	454	0.095902		1.22675	0.409716		4.15233	0.113085			122_HvASP_Inf1_R2	137.26	6073	0.411088		5.30948	0.515946
104_HvASP_Node_R2	240.89	1091	0.23046		0.712299	0.237897		14.7132	0.400702			122_HvASP_Inf1_R2	240.11	8700	0.588912		4.98128	0.484054
104_HvASP_Node_R2	247.76	3189	0.673638		1.0551	0.352387		17.853	0.486212			122_HvASP_Inf1_R3	137.27	3814	0.367402		2.46514	0.26868
104_HvASP_Node_R3	234.79	406	0.154373		0	0		0	0			122_HvASP_Inf1_R3	239.97	6567	0.632598		6.70987	0.73132
104_HvASP_Node_R3	240.86	533	0.202662		0.452007	0.184053		2.92855	0.215396			122_HvASP_Node_R1	137.28	1415	0.497539		2.44685	0.640404
104_HvASP_Node_R3	247.73	1691	0.642966		2.00384	0.815947		10.6676	0.784604			122_HvASP_Node_R1	239.97	1429	0.502461		1.37394	0.359596
107_HvASP1_Inf2_R1	206.6	12510	0.657141		19.1249	0.650268		25.4022	0.707584			122_HvASP_Node_R2	137.27	1950	0.4858		1.88264	0.499113
107_HvASP1_Inf2_R1	223.72	6527	0.342859		10.2859	0.349732		10.4977	0.292416			122_HvASP_Node_R2	240.03	2064	0.5142		1.88933	0.500887
107_HvASP1_Inf2_R2	206.68	10491	0.694354		23.861	0.638459		29.5011	0.687955			122_HvASP_Node_R3	137.3	2402	0.4004		2.44066	0.398253
107_HvASP1_Inf2_R2	223.77	4618	0.305646		13.5118	0.361541		13.3812	0.312045			122_HvASP_Node_R3	240.12	3597	0.5996		3.68776	0.601747
107_HvASP1_Inf2_R3	206.66	10495	0.682247		21.8127	0.646475		25.7311	0.671254			125_HvASP2_Inf2_R1	222.72	8506	0.697213		3.82136	0.319753
107_HvASP1_Inf2_R3	223.72	4888	0.317753		11.9283	0.353525		12.6018	0.328746			125_HvASP2_Inf2_R1	233.78	3694	0.302787		8.1296	0.680247
107_HvASP1_leaf_R1	206.62	2713	0.691563		5.29317	0.538465		8.76434	0.608975			125_HvASP2_Inf2_R2	222.69	5565	0.814192		3.46751	0.404584
107_HvASP1_leaf_R1	223.65	1210	0.308437		4.53694	0.461535		5.62761	0.391025			125_HvASP2_Inf2_R2	233.73	1270	0.185808		5.10305	0.595416
107_HvASP1_leaf_R2	206.53	1590	0.68564		4.32591	0.511408		7.21219	0.573643			125_HvASP2_Inf2_R3	222.6	7706	0.770985		3.78335	0.341625
107_HvASP1_leaf_R2	223.65	729	0.31436		4.13291	0.488592		5.36041	0.426357			125_HvASP2_Inf2_R3	233.68	2289	0.229015		7.29122	0.658375
107_HvASP1_leaf_R3	206.58	1874	0.700561		4.56547	0.439695		6.31505	0.476945			125_HvASP2_leaf_R1	222.58	1787	0.79211		0.562641	0.366792
107_HvASP1_leaf_R3	223.5	801	0.299439		5.8178	0.560305		6.92558	0.523055			125_HvASP2_leaf_R1	233.65	469	0.20789		0.97131	0.633208
107_HvASP_Embryo_R1	206.41	7747	0.787777		6.25659	0.594984		9.23217	0.698017			125_HvASP2_leaf_R2	222.79	1845	0.828841		0.726159	0.40561
107_HvASP_Embryo_R1	223.46	2087	0.212223		4.25897	0.405016		3.99412	0.301983			125_HvASP2_leaf_R2	233.71	381	0.171159		1.06413	0.59439
107_HvASP_Embryo_R2	206.43	5501	0.740078		8.54617	0.619956		12.4699	0.699382			125_HvASP2_leaf_R3	222.76	2501	0.812805		1.1759	0.408164
107_HvASP_Embryo_R2	223.53	1932	0.259922		5.23896	0.380044		5.35998	0.300618			125_HvASP2_leaf_R3	233.84	576	0.187195		1.70505	0.591836
107_HvASP_Embryo_R3	206.45	5492	0.753257		10.8116	0.761422		13.6304	0.78405			125_HvASP_Embryo_R1	222.65	6661	0.817501		0.98104	0.389292
107_HvASP_Embryo_R3	223.61	1799	0.246743		3.38763	0.238578		3.75421	0.21595			125_HvASP_Embryo_R1	233.59	1487	0.182499		1.53902	0.610708
107_HvASP_Inf1_R1	206.46	23086	0.75474		14.666	0.597094		20.8151	0.663167			125_HvASP_Embryo_R2	222.48	4062	0.835459		1.17715	0.288019
107_HvASP_Inf1_R1	223.44	7502	0.24526		9.89631	0.402906		10.5723	0.336833			125_HvASP_Embryo_R2	233.57	800	0.164541		2.9099	0.711981
107_HvASP_Inf1_R2	206.46	8177	0.751424		19.4426	0.679208		26.4284	0.743215			125_HvASP_Embryo_R3	222.57	3466	0.828196		1.86791	0.401898
107_HvASP_Inf1_R2	223.58	2705	0.248576		9.18279	0.320792		9.13114	0.256785			125_HvASP_Embryo_R3	233.7	719	0.171804		2.77981	0.598102
107_HvASP_Inf1_R3	206.46	11349	0.742347		19.5753	0.694751		27.2252	0.768436			125_HvASP_Inf1_R1	222.55	6529	0.804064		2.18233	0.399139
107_HvASP_Inf1_R3	223.59	3939	0.257653		8.6007	0.305249		8.20418	0.231564			125_HvASP_Inf1_R1	233.52	1591	0.195936		3.28527	0.600861
107_HvASP_Node_R1	206.43	4064	0.721591		9.78885	0.74125		13.2649	0.781634			125_HvASP_Inf1_R2	222.66	3666	0.818121		2.6692	0.446967
107_HvASP_Node_R1	223.48	1568	0.278409		3.41701	0.25875		3.70583	0.218366			125_HvASP_Inf1_R2	233.6	815	0.181879		3.3026	0.553033
107_HvASP_Node_R2	206.61	5283	0.715272		7.30538	0.602346		9.85905	0.672621			125_HvASP_Inf1_R3	222.51	5836	0.822667		2.78498	0.380424
107_HvASP_Node_R2	223.55	2103	0.284728		4.82283	0.397654		4.7986	0.327379			125_HvASP_Inf1_R3	233.62	1258	0.177333		4.53574	0.619576
107_HvASP_Node_R3	206.59	3793	0.667194		6.46417	0.490992		8.24735	0.503065			125_HvASP_Node_R1	222.65	2174	0.809081		1.56008	0.328998
107_HvASP_Node_R3	223.63	1892	0.332806		6.70136	0.509008		8.14684	0.496935			125_HvASP_Node_R1	233.67	513	0.190919		3.18183	0.671002
108_HvASP1_Inf2_R1	163.45	2480	0.103748		8.87791	0.618973		6.18141	0.46598			125_HvASP_Node_R2	222.62	2956	0.807209		2.98115	0.666212
108_HvASP1_Inf2_R1	215.36	21424	0.896252		5.46505	0.381027		7.08399	0.53402			125_HvASP_Node_R2	233.54	706	0.192791		1.49363	0.333788
108_HvASP1_Inf2_R2	163.59	2211	0.10911		5.40341	0.35237		3.73506	0.250289			125_HvASP_Node_R3	222.62	3029	0.796476		3.06	0.534563
108_HvASP1_Inf2_R2	215.5	18053	0.89089		9.93106	0.64763		11.1879	0.749711			125_HvASP_Node_R3	233.7	774	0.203524		2.6643	0.465437
108_HvASP1_Inf2_R3	163.56	1897	0.124581		6.37515	0.461928		2.24106	0.196049			127_HvASP2_Inf2_R1	125.02	8085	0.366983		4.79222	0.348309
108_HvASP1_Inf2_R3	215.53	13330	0.875419		7.42602	0.538072		9.19008	0.803951			127_HvASP2_Inf2_R1	129.19	13946	0.633017		8.96633	0.651691
108_HvASP1_leaf_R1	163.46	1893	0.116014		4.85541	0.3609		5.69912	0.343832			127_HvASP2_Inf2_R2	125.22	5050	0.421536		3.81679	0.409861
108_HvASP1_leaf_R1	215.46	14424	0.883986		8.5982	0.6391		10.8762	0.656168			127_HvASP2_Inf2_R2	129.39	6930	0.578464		5.49562	0.590139
108_HvASP1_leaf_R2	163.41	949	0.0877079		3.79305	0.43002		2.98255	0.280834			127_HvASP2_Inf2_R3	124.97	6529	0.407426		7.17636	0.741043
108_HvASP1_leaf_R2	215.42	9871	0.912292		5.02759	0.56998		7.63778	0.719166			127_HvASP2_Inf2_R3	129.16	9496	0.592574		2.50778	0.258957
108_HvASP1_leaf_R3	163.44	949	0.0810626		3.50024	0.391562		3.44179	0.344329			127_HvASP2_leaf_R1	125.22	1949	0.457404		1.49417	0.762783
108_HvASP1_leaf_R3	215.37	10758	0.918937		5.43893	0.608438		6.55385	0.655671			127_HvASP2_leaf_R1	129.39	2312	0.542596		0.46467	0.237217
108_HvASP_Embryo_R1	163.09	1294	0.0641642		0.870829	0.106649		0	0			127_HvASP2_leaf_R2	124.97	1085	0.43662		0.458873	0.288497
108_HvASP_Embryo_R1	215.35	18873	0.935836		7.29457	0.893351		5.87914	1			127_HvASP2_leaf_R2	129.16	1400	0.56338		1.13169	0.711503
108_HvASP_Embryo_R2	163.09	1581	0.0758892		2.47886	0.346411		2.79734	0.365797			127_HvASP2_leaf_R3	124.97	1563	0.429868		1.65497	0.554598
108_HvASP_Embryo_R2	215.32	19252	0.924111		4.67697	0.653589		4.84991	0.634203			127_HvASP2_leaf_R3	129.16	2073	0.570132		1.32912	0.445402
108_HvASP_Embryo_R3	163.26	1391	0.0681262		2.60699	0.378043		2.95019	0.426985			127_HvASP_Embryo_R1	124.83	3949	0.590196		1.46996	0.771295
108_HvASP_Embryo_R3	215.21	19027	0.931874		4.28902	0.621957		3.95916	0.573015			127_HvASP_Embryo_R1	128.96	2742	0.409804		0.435874	0.228705
108_HvASP_Inf1_R1	163.18	3029	0.140825		6.05734	0.341206		5.28622	0.320695			127_HvASP_Embryo_R2	124.86	3288	0.571727		3.16961	0.72042
108_HvASP_Inf1_R1	215.32	18480	0.859175		11.6954	0.658794		11.1974	0.679305			127_HvASP_Embryo_R2	128.98	2463	0.428273		1.23006	0.27958
108_HvASP_Inf1_R2	163.19	2354	0.155667		5.21253	0.265194		3.86189	0.215789			127_HvASP_Embryo_R3	124.86	3946	0.568834		1.66453	0.415395
108_HvASP_Inf1_R2	215.32	12768	0.844333		14.443	0.734806		14.0347	0.784211			127_HvASP_Embryo_R3	128.98	2991	0.431166		2.34257	0.584605
108_HvASP_Inf1_R3	163.2	2919	0.166781		7.75756	0.358415		6.60546	0.361942			127_HvASP_Inf1_R1	124.99	14320	0.552661		3.91628	0.408522
108_HvASP_Inf1_R3	215.33	14583	0.833219		13.8865	0.641585		11.6446	0.638058			127_HvASP_Inf1_R1	129.23	11591	0.447339		5.67018	0.591478
108_HvASP_Node_R1	163.2	2432	0.186632		7.40638	0.216541		9.0453	0.339836			127_HvASP_Inf1_R2	124.94	5963	0.533697		5.50609	0.637103
108_HvASP_Node_R1	215.31	10599	0.813368		26.7968	0.783459		17.5714	0.660164			127_HvASP_Inf1_R2	129.19	5210	0.466303		3.1363	0.362897
108_HvASP_Node_R2	163.18	4113	0.202202		16.3022	0.432037		18.178	0.485575			127_HvASP_Inf1_R3	125.01	6472	0.503109		4.76022	0.48456
108_HvASP_Node_R2	215.32	16228	0.797798		21.4311	0.567963		19.258	0.514425			127_HvASP_Inf1_R3	129.07	6392	0.496891		5.06357	0.51544
108_HvASP_Node_R3	163.19	5646	0.191357		6.99733	0.206251		12.4338	0.42759			127_HvASP_Node_R1	125.05	713	0.479167		0.634423	0.257253
108_HvASP_Node_R3	215.45	23859	0.808643		26.929	0.793749		16.645	0.57241			127_HvASP_Node_R1	129.1	775	0.520833		1.83172	0.742747
110_HvASP1_Inf2_R1	174.52	9259	0.391783		8.53859	0.271099		13.6807	0.341388			127_HvASP_Node_R2	124.93	1014	0.421797		0.876815	0.406857
110_HvASP1_Inf2_R1	179.52	14374	0.608217		22.9576	0.728901		26.3931	0.658612			127_HvASP_Node_R2	129	1390	0.578203		1.27828	0.593143
110_HvASP1_Inf2_R2	174.57	8823	0.493512		9.2865	0.349541		14.8635	0.441283			127_HvASP_Node_R3	124.94	1173	0.381092		1.40619	0.386416
110_HvASP1_Inf2_R2	179.67	9055	0.506488		17.2812	0.650459		18.819	0.558717			127_HvASP_Node_R3	129.19	1905	0.618908		2.23287	0.613584
110_HvASP1_Inf2_R3	174.71	9757	0.477208		13.7897	0.484218		20.1097	0.552782			128_HvASP2_Inf2_R1	123.65	31702	0.776762		60.8275	0.76214
110_HvASP1_Inf2_R3	179.81	10689	0.522792		14.6886	0.515782		16.2694	0.447218			128_HvASP2_Inf2_R1	146.18	9111	0.223238		18.9839	0.23786
110_HvASP1_leaf_R1	174.45	5613	0.682515		9.40771	0.589359		15.7167	0.647717			128_HvASP2_Inf2_R2	123.65	26230	0.789917		78.5504	0.766769
110_HvASP1_leaf_R1	179.48	2611	0.317485		6.5549	0.410641		8.54805	0.352283			128_HvASP2_Inf2_R2	146.17	6976	0.210083		23.893	0.233231
110_HvASP1_leaf_R2	174.42	2702	0.655984		7.65042	0.633496		12.6476	0.690078			128_HvASP2_Inf2_R3	123.59	38109	0.790037		78.1181	0.771041
110_HvASP1_leaf_R2	179.39	1417	0.344016		4.42609	0.366504		5.68017	0.309922			128_HvASP2_Inf2_R3	146.18	10128	0.209963		23.197	0.228959
110_HvASP1_leaf_R3	174.52	2854	0.628911		6.76931	0.586625		10.7434	0.654356			128_HvASP2_leaf_R1	123.65	26692	0.762847		49.3845	0.72749
110_HvASP1_leaf_R3	179.52	1684	0.371089		4.77011	0.413375		5.67489	0.345644			128_HvASP2_leaf_R1	145.99	8298	0.237153		18.4989	0.27251
110_HvASP_Embryo_R1	174.05	20120	0.811454		15.9956	1		20.6161	1			128_HvASP2_leaf_R2	123.65	13014	0.757332		30.5586	0.723328
110_HvASP_Embryo_R1	179.17	4675	0.188546		6.46e-07	4.03861e-08		0	0			128_HvASP2_leaf_R2	146.17	4170	0.242668		11.6886	0.276672
110_HvASP_Embryo_R2	174.08	21418	0.78705		10.1227	0.421616		15.454	0.483297			128_HvASP2_leaf_R3	123.58	16279	0.750669		31.4735	0.827945
110_HvASP_Embryo_R2	179.07	5795	0.21295		13.8866	0.578384		16.5222	0.516703			128_HvASP2_leaf_R3	146.17	5407	0.249331		6.54048	0.172055
110_HvASP_Embryo_R3	174.02	15452	0.777772		17.1706	0.765007		22.98	0.788989			128_HvASP_Embryo_R1	123.39	109197	0.778405		199.635	0.903678
110_HvASP_Embryo_R3	179.2	4415	0.222228		5.27442	0.234993		6.14589	0.211011			128_HvASP_Embryo_R1	146	31086	0.221595		21.2789	0.0963221
110_HvASP_Inf1_R1	174.12	21750	0.608477		13.4856	0.605419		19.0436	0.648257			128_HvASP_Embryo_R2	123.39	79876	0.764517		219.501	0.74186
110_HvASP_Inf1_R1	179.07	13995	0.391523		8.78923	0.394581		10.333	0.351743			128_HvASP_Embryo_R2	146	24603	0.235483		76.3784	0.25814
110_HvASP_Inf1_R2	174.13	7662	0.564711		13.8741	0.671291		19.243	0.713349			128_HvASP_Embryo_R3	123.39	100476	0.772221		259.667	0.768351
110_HvASP_Inf1_R2	179.08	5906	0.435289		6.79369	0.328709		7.73259	0.286651			128_HvASP_Embryo_R3	146	29637	0.227779		78.2865	0.231649
110_HvASP_Inf1_R3	174.17	10550	0.571537		7.61211	0.328255		11.0986	0.367537			128_HvASP_Inf1_R1	123.49	49425	0.770532		112.973	0.723238
110_HvASP_Inf1_R3	179.14	7909	0.428463		15.5775	0.671745		19.0986	0.632463			128_HvASP_Inf1_R1	146.06	14719	0.229468		43.2315	0.276762
110_HvASP_Node_R1	174.13	4083	0.628734		11.767	0.669511		15.7088	0.686566			128_HvASP_Inf1_R2	123.41	40463	0.769332		121.277	0.717287
110_HvASP_Node_R1	179.24	2411	0.371266		5.80851	0.330489		7.17145	0.313434			128_HvASP_Inf1_R2	146.06	12132	0.230668		47.8003	0.282713
110_HvASP_Node_R2	174.19	4444	0.574829		6.57544	0.496982		9.47997	0.576324			128_HvASP_Inf1_R3	123.43	46679	0.792324		105.532	0.800111
110_HvASP_Node_R2	179.31	3287	0.425171		6.65531	0.503018		6.96906	0.423676			128_HvASP_Inf1_R3	146.05	12235	0.207676		26.3647	0.199889
110_HvASP_Node_R3	174.14	4362	0.535083		4.74689	0.361321		6.57849	0.393159			128_HvASP_Node_R1	123.53	51866	0.754096		506.102	0.820747
110_HvASP_Node_R3	179.24	3790	0.464917		8.39071	0.638679		10.1539	0.606841			128_HvASP_Node_R1	146.13	16913	0.245904		110.534	0.179253
115_HvASP1_Inf2_R1	167.58	435	0.171665		0.300662	0.0528525		0.203608	0.0440468			128_HvASP_Node_R2	123.48	34243	0.773416		151.585	0.96159
115_HvASP1_Inf2_R1	173.64	781	0.308208		1.07178	0.188405		0.894705	0.193553			128_HvASP_Node_R2	146.11	10032	0.226584		6.055	0.0384103
115_HvASP1_Inf2_R1	185.3	506	0.199684		1.98223	0.34845		1.53389	0.331829			128_HvASP_Node_R3	123.43	15366	0.730601		49.9954	0.96781
115_HvASP1_Inf2_R1	191.08	812	0.320442		2.33403	0.410292		1.99033	0.430571			128_HvASP_Node_R3	146.06	5666	0.269399		1.66287	0.0321898
115_HvASP1_Inf2_R2	167.68	428	0.179606		1.76078	0.287807		1.12933	0.244857			129_HvASP2_Inf2_R1	183.7	95183	0.319162		58.9356	0.312016
115_HvASP1_Inf2_R2	173.67	814	0.341586		0.800049	0.130771		0.660212	0.143145			129_HvASP2_Inf2_R1	186.41	203045	0.680838		129.951	0.687984
115_HvASP1_Inf2_R2	185.2	429	0.180025		2.04447	0.334177		1.55116	0.336317			129_HvASP2_Inf2_R2	183.85	88401	0.298793		68.4084	0.316699
115_HvASP1_Inf2_R2	191.22	712	0.298783		1.51263	0.247245		1.2715	0.275682			129_HvASP2_Inf2_R2	186.57	207459	0.701207		147.596	0.683301
115_HvASP1_Inf2_R3	167.5	530	0.19471		1.37525	0.209328		0.831764	0.174832			129_HvASP2_Inf2_R3	183.71	105354	0.341321		68.4348	0.351832
115_HvASP1_Inf2_R3	173.53	968	0.355621		1.78163	0.271184		1.36329	0.286556			129_HvASP2_Inf2_R3	186.44	203311	0.658679		126.075	0.648168
115_HvASP1_Inf2_R3	185.14	443	0.162748		1.21629	0.185133		0.863923	0.181592			129_HvASP2_leaf_R1	183.62	86409	0.311939		37.5766	0.375241
115_HvASP1_Inf2_R3	191.21	781	0.286921		2.19666	0.334356		1.69852	0.35702			129_HvASP2_leaf_R1	186.34	190597	0.688061		62.5633	0.624759
115_HvASP1_leaf_R1	167.58	335	0.180398		0.676229	0.194496		0.523882	0.177773			129_HvASP2_leaf_R2	183.85	31876	0.227259		10.2673	0.299698
115_HvASP1_leaf_R1	173.47	527	0.283791		0.790995	0.227504		0.682978	0.231761			129_HvASP2_leaf_R2	186.72	108387	0.772741		23.9915	0.700302
115_HvASP1_leaf_R1	185.14	437	0.235326		0	0		0	0			129_HvASP2_leaf_R3	183.85	35671	0.223549		10.5677	0.223709
115_HvASP1_leaf_R1	191.08	558	0.300485		2.00961	0.578		1.74005	0.590466			129_HvASP2_leaf_R3	186.72	123896	0.776451		36.6709	0.776291
115_HvASP1_leaf_R2	167.64	235	0.204348		0.901521	0.315566		0.714283	0.285303			129_HvASP_Embryo_R1	183.63	92326	0.333958		27.6304	0.246301
115_HvASP1_leaf_R2	173.61	329	0.286087		0.510065	0.178542		0.468949	0.18731			129_HvASP_Embryo_R1	186.35	184134	0.666042		84.5512	0.753699
115_HvASP1_leaf_R2	185.3	247	0.214783		0.614177	0.214985		0.533411	0.213058			129_HvASP_Embryo_R2	183.7	61094	0.281926		28.3623	0.333732
115_HvASP1_leaf_R2	191.17	339	0.294783		0.831074	0.290907		0.786949	0.314328			129_HvASP_Embryo_R2	186.41	155608	0.718074		56.623	0.666268
115_HvASP1_leaf_R3	167.54	314	0.249009		0.591849	0.182019		0.382189	0.162927			129_HvASP_Embryo_R3	183.63	72258	0.298602		37.0622	0.355321
115_HvASP1_leaf_R3	173.72	328	0.260111		0.506198	0.155677		0.376738	0.160603			129_HvASP_Embryo_R3	186.51	169730	0.701398		67.244	0.644679
115_HvASP1_leaf_R3	185.29	279	0.221253		0.320648	0.0986128		0.23246	0.0990977			129_HvASP_Inf1_R1	183.68	71008	0.288504		39.7193	0.332634
115_HvASP1_leaf_R3	191.17	340	0.269627		1.83289	0.563691		1.35438	0.577372			129_HvASP_Inf1_R1	186.47	175117	0.711496		79.689	0.667366
115_HvASP_Embryo_R1	167.39	537	0.208949		0.516046	0.562037		0.306584	0.509335			129_HvASP_Inf1_R2	183.6	99979	0.335568		47.0117	0.307522
115_HvASP_Embryo_R1	173.59	556	0.216342		0.402125	0.437963		0.295346	0.490665			129_HvASP_Inf1_R2	186.23	197961	0.664432		105.861	0.692478
115_HvASP_Embryo_R1	185.05	517	0.201167		0	0		0	0			129_HvASP_Inf1_R3	183.66	63510	0.28099		48.858	0.33542
115_HvASP_Embryo_R1	191.12	960	0.373541		0	0		0	0			129_HvASP_Inf1_R3	186.46	162512	0.71901		96.8042	0.66458
115_HvASP_Embryo_R2	167.21	526	0.204193		0.750095	0.2085		0.499699	0.191649			129_HvASP_Node_R1	183.6	46784	0.245913		76.721	0.34002
115_HvASP_Embryo_R2	173.25	678	0.263199		0.430286	0.119605		0.312765	0.119955			129_HvASP_Node_R1	186.54	143462	0.754087		148.916	0.65998
115_HvASP_Embryo_R2	184.91	489	0.189829		0.34447	0.0957507		0.244978	0.0939563			129_HvASP_Node_R2	183.52	75532	0.28966		70.8752	0.206529
115_HvASP_Embryo_R2	190.87	883	0.34278		2.07272	0.576144		1.54992	0.59444			129_HvASP_Node_R2	186.3	185229	0.71034		272.298	0.793471
115_HvASP_Embryo_R3	167.44	571	0.226948		0	0		0	0			129_HvASP_Node_R3	183.6	67723	0.286764		79.3552	0.378262
115_HvASP_Embryo_R3	173.51	650	0.258347		0.270154	0.104402		0.187852	0.103246			129_HvASP_Node_R3	186.4	168440	0.713236		130.434	0.621738
115_HvASP_Embryo_R3	185.06	405	0.16097		0.733213	0.283353		0.503893	0.276946			131_HvASP2_Inf2_R1	255.22	152739	0.576622		89.6667	0.636958
115_HvASP_Embryo_R3	191.03	890	0.353736		1.58426	0.612244		1.12772	0.619809			131_HvASP2_Inf2_R1	258.23	112147	0.423378		51.1067	0.363042
115_HvASP_Inf1_R1	167.41	564	0.191706		0.963831	0.230338		0.734221	0.208569			131_HvASP2_Inf2_R2	255.34	138096	0.596269		100.902	0.643005
115_HvASP_Inf1_R1	173.44	856	0.290959		1.23506	0.295157		1.07931	0.306598			131_HvASP2_Inf2_R2	258.2	93504	0.403731		56.0206	0.356995
115_HvASP_Inf1_R1	185.06	530	0.18015		0.823835	0.196882		0.687301	0.19524			131_HvASP2_Inf2_R3	255.33	145225	0.586692		97.3992	0.610648
115_HvASP_Inf1_R1	191	992	0.337186		1.16169	0.277623		1.01945	0.289593			131_HvASP2_Inf2_R3	258.35	102307	0.413308		62.1023	0.389352
115_HvASP_Inf1_R2	167.27	389	0.159622		0.913215	0.244927		0.61985	0.206799			131_HvASP2_leaf_R1	255.18	113801	0.633075		29.5797	0.679585
115_HvASP_Inf1_R2	173.48	646	0.26508		1.7666	0.473807		1.51788	0.506407			131_HvASP2_leaf_R1	258.2	65958	0.366925		13.9464	0.320415
115_HvASP_Inf1_R2	184.99	531	0.217891		0.722469	0.193768		0.576253	0.192254			131_HvASP2_leaf_R2	255.23	86046	0.648205		28.2232	0.672774
115_HvASP_Inf1_R2	190.95	871	0.357407		0.32624	0.0874984		0.283366	0.0945389			131_HvASP2_leaf_R2	258.26	46699	0.351795		13.7273	0.327226
115_HvASP_Inf1_R3	167.22	313	0.145785		0.937167	0.294424		0.646116	0.256961			131_HvASP2_leaf_R3	255.17	88364	0.637147		31.7577	0.62353
115_HvASP_Inf1_R3	173.25	581	0.27061		1.51222	0.475084		1.26538	0.503242			131_HvASP2_leaf_R3	258.2	50323	0.362853		19.1744	0.37647
115_HvASP_Inf1_R3	184.93	383	0.178388		0.384918	0.120927		0.304066	0.120927			131_HvASP_Embryo_R1	255.09	165987	0.554073		71.0528	0.608336
115_HvASP_Inf1_R3	190.9	870	0.405217		0.348752	0.109565		0.298894	0.11887			131_HvASP_Embryo_R1	258.22	133589	0.445927		45.7458	0.391664
115_HvASP_Node_R1	167.41	269	0.185645		1.49146	0.395758		1.08579	0.366653			131_HvASP_Embryo_R2	255.17	164454	0.545637		77.4076	0.615162
115_HvASP_Node_R1	173.44	385	0.2657		1.02734	0.272604		0.847899	0.286321			131_HvASP_Embryo_R2	258.29	136944	0.454363		48.4253	0.384838
115_HvASP_Node_R1	185.06	306	0.21118		0.228316	0.0605835		0.179614	0.0606526			131_HvASP_Embryo_R3	255.15	156121	0.555014		87.0987	0.634105
115_HvASP_Node_R1	191	489	0.337474		1.0215	0.271054		0.848054	0.286373			131_HvASP_Embryo_R3	258.28	125171	0.444986		50.2581	0.365895
115_HvASP_Node_R2	167.22	771	0.202895		2.84571	0.519991		1.03683	0.385421			131_HvASP_Inf1_R1	255.08	197370	0.538815		99.3784	0.625921
115_HvASP_Node_R2	173.25	911	0.239737		0.416396	0.0760872		0.250216	0.0930127			131_HvASP_Inf1_R1	257.98	168934	0.461185		59.393	0.374079
115_HvASP_Node_R2	184.93	772	0.203158		0.538382	0.0983774		0.28626	0.106411			131_HvASP_Inf1_R2	255.24	153242	0.56475		99.4336	0.572188
115_HvASP_Node_R2	190.9	1346	0.354211		1.67213	0.305545		1.11682	0.415155			131_HvASP_Inf1_R2	258.14	118103	0.43525		74.3443	0.427812
115_HvASP_Node_R3	167.39	1203	0.180144		1.66816	0.229391		0.974595	0.19622			131_HvASP_Inf1_R3	255.24	133098	0.593279		94.0273	0.582184
115_HvASP_Node_R3	173.39	1741	0.260707		2.05226	0.282209		1.43097	0.288104			131_HvASP_Inf1_R3	258.3	91245	0.406721		67.4805	0.417816
115_HvASP_Node_R3	184.97	1292	0.193471		0.641773	0.088251		0.424715	0.0855099			131_HvASP_Node_R1	255.2	147581	0.619869		125.177	0.683655
115_HvASP_Node_R3	190.88	2442	0.365678		2.90994	0.400149		2.13657	0.430166			131_HvASP_Node_R1	258.23	90503	0.380131		57.9226	0.316345
116_HvASP1_Inf2_R1	200.63	23613	0.726174		14.6734	0.651371		10.5285	0.529469			131_HvASP_Node_R2	255.32	133312	0.64137		107.53	0.643112
116_HvASP1_Inf2_R1	227.86	8904	0.273826		7.85353	0.348629		9.35652	0.470531			131_HvASP_Node_R2	258.21	74543	0.35863		59.6725	0.356888
116_HvASP1_Inf2_R2	200.62	24410	0.643283		13.1623	0.690873		9.15027	0.495335			131_HvASP_Node_R3	255.23	128750	0.639231		105.74	0.633674
116_HvASP1_Inf2_R2	227.75	13536	0.356717		5.8894	0.309127		9.32263	0.504665			131_HvASP_Node_R3	258.29	72664	0.360769		61.1281	0.366326
116_HvASP1_Inf2_R3	200.62	20930	0.670382		15.7428	0.744071		10.402	0.612323			133_HvASP2_Inf2_R1	176.34	20191	0.415239		20.9824	0.368827
116_HvASP1_Inf2_R3	227.93	10291	0.329618		5.41487	0.255929		6.58578	0.387677			133_HvASP2_Inf2_R1	179.45	28434	0.584761		35.9072	0.631173
116_HvASP1_leaf_R1	200.63	2471	0.709039		4.08024	0.821273		2.32033	0.420561			133_HvASP2_Inf2_R2	176.29	15619	0.394958		19.9052	0.359509
116_HvASP1_leaf_R1	227.89	1014	0.290961		0.887947	0.178727		3.1969	0.579439			133_HvASP2_Inf2_R2	179.38	23927	0.605042		35.4625	0.640491
116_HvASP1_leaf_R2	200.62	2522	0.662116		3.4849	0.736927		2.85694	0.629692			133_HvASP2_Inf2_R3	176.45	17303	0.404474		22.9029	0.388652
116_HvASP1_leaf_R2	227.93	1287	0.337884		1.24406	0.263073		1.6801	0.370308			133_HvASP2_Inf2_R3	179.55	25476	0.595526		36.0261	0.611348
116_HvASP1_leaf_R3	200.62	3129	0.672614		3.58006	0.501472		3.05198	0.431093			133_HvASP2_leaf_R1	176.45	14985	0.393751		7.2736	0.326156
116_HvASP1_leaf_R3	227.81	1523	0.327386		3.55904	0.498528		4.02766	0.568907			133_HvASP2_leaf_R1	179.54	23072	0.606249		15.0274	0.673844
116_HvASP_Embryo_R1	200.47	5561	0.643039		0.895792	0.189576		1.20745	0.29257			133_HvASP2_leaf_R2	176.45	5325	0.41356		3.58697	0.341586
116_HvASP_Embryo_R1	227.72	3087	0.356961		3.82944	0.810424		2.91959	0.70743			133_HvASP2_leaf_R2	179.55	7551	0.58644		6.91397	0.658414
116_HvASP_Embryo_R2	200.47	4313	0.618174		2.20634	0.501971		1.84134	0.4847			133_HvASP2_leaf_R3	176.45	5801	0.395406		3.37807	0.241021
116_HvASP_Embryo_R2	227.79	2664	0.381826		2.18901	0.498029		1.95759	0.5153			133_HvASP2_leaf_R3	179.54	8870	0.604594		10.6376	0.758979
116_HvASP_Embryo_R3	200.31	4899	0.616304		2.82109	0.483854		1.90895	0.408541			133_HvASP_Embryo_R1	176.19	37424	0.370593		11.5754	0.362175
116_HvASP_Embryo_R3	227.61	3050	0.383696		3.00937	0.516146		2.76365	0.591459			133_HvASP_Embryo_R1	179.37	63560	0.629407		20.3854	0.637825
116_HvASP_Inf1_R1	200.48	19784	0.712116		11.6698	0.808141		6.94565	0.569355			133_HvASP_Embryo_R2	176.36	35853	0.373065		16.986	0.297408
116_HvASP_Inf1_R1	227.71	7998	0.287884		2.77051	0.191859		5.25351	0.430645			133_HvASP_Embryo_R2	179.37	60251	0.626935		40.1274	0.702592
116_HvASP_Inf1_R2	200.48	22347	0.708439		12.3779	0.863954		8.17855	0.686037			133_HvASP_Embryo_R3	176.18	29492	0.381937		23.3543	0.371623
116_HvASP_Inf1_R2	227.81	9197	0.291561		1.94913	0.136046		3.74289	0.313963			133_HvASP_Embryo_R3	179.36	47725	0.618063		39.4897	0.628377
116_HvASP_Inf1_R3	200.64	14092	0.675487		9.73789	0.681264		6.87825	0.578228			133_HvASP_Inf1_R1	176.34	38919	0.374156		29.1647	0.337304
116_HvASP_Inf1_R3	227.82	6770	0.324513		4.55596	0.318736		5.01714	0.421772			133_HvASP_Inf1_R1	179.45	65099	0.625844		57.2994	0.662696
116_HvASP_Node_R1	200.48	3049	0.670995		5.09641	0.785885		3.45422	0.701339			133_HvASP_Inf1_R2	176.34	21309	0.370295		23.1667	0.306527
116_HvASP_Node_R1	227.66	1495	0.329005		1.38852	0.214115		1.47096	0.298661			133_HvASP_Inf1_R2	179.45	36237	0.629705		52.4112	0.693473
116_HvASP_Node_R2	200.48	3969	0.622198		5.71591	0.655134		4.5835	0.562536			133_HvASP_Inf1_R3	176.34	22228	0.378272		21.0172	0.328518
116_HvASP_Node_R2	227.82	2410	0.377802		3.00889	0.344866		3.56443	0.437464			133_HvASP_Inf1_R3	179.45	36534	0.621728		42.9586	0.671482
116_HvASP_Node_R3	200.48	6263	0.647205		7.23813	0.620636		5.6062	0.567219			133_HvASP_Node_R1	176.4	56092	0.405471		55.5881	0.331792
116_HvASP_Node_R3	227.74	3414	0.352795		4.42431	0.379364		4.27746	0.432781			133_HvASP_Node_R1	179.48	82246	0.594529		111.951	0.668208
118_HvASP1_Inf2_R1	199.36	4536	0.588785		4.00873	0.407433		6.91119	0.56766			133_HvASP_Node_R2	176.34	45658	0.414083		41.2379	0.333719
118_HvASP1_Inf2_R1	203.32	3168	0.411215		5.83026	0.592567		5.26369	0.43234			133_HvASP_Node_R2	179.45	64605	0.585917		82.3328	0.666281
118_HvASP1_Inf2_R2	199.21	3956	0.631243		3.85522	0.343781		7.47212	0.54815			133_HvASP_Node_R3	176.34	34655	0.4394		20.6459	0.387882
118_HvASP1_Inf2_R2	203.14	2311	0.368757		7.35897	0.656219		6.15941	0.45185			133_HvASP_Node_R3	179.45	44214	0.5606		32.5814	0.612118
118_HvASP1_Inf2_R3	199.37	4712	0.626679		5.73318	0.423853		10.4114	0.625718			135_HvASP2_Inf2_R1	229.29	28530	0.347503		9.32794	0.313085
118_HvASP1_Inf2_R3	203.3	2807	0.373321		7.79315	0.576147		6.22773	0.374282			135_HvASP2_Inf2_R1	232.14	53570	0.652497		20.4657	0.686915
118_HvASP1_leaf_R1	199.36	4648	0.809756		5.71417	0.726834		9.81147	0.802518			135_HvASP2_Inf2_R2	229.38	18616	0.345073		10.119	0.298364
118_HvASP1_leaf_R1	203.32	1092	0.190244		2.14756	0.273166		2.41438	0.197482			135_HvASP2_Inf2_R2	232.23	35332	0.654927		23.7959	0.701636
118_HvASP1_leaf_R2	199.37	3426	0.809929		4.36579	0.445324		10.0576	0.674021			135_HvASP2_Inf2_R3	229.25	23451	0.348372		10.8406	0.313094
118_HvASP1_leaf_R2	203.29	804	0.190071		5.43784	0.554676		4.8642	0.325979			135_HvASP2_Inf2_R3	232.25	43865	0.651628		23.7835	0.686906
118_HvASP1_leaf_R3	199.37	3431	0.785126		8.64701	0.650612		15.1453	0.796414			135_HvASP2_leaf_R1	229.25	42881	0.380414		13.7926	0.340622
118_HvASP1_leaf_R3	203.3	939	0.214874		4.64357	0.349388		3.87158	0.203586			135_HvASP2_leaf_R1	232.26	69841	0.619586		26.6998	0.659378
118_HvASP_Embryo_R1	199.22	7823	0.839648		3.40763	0.559194		6.27805	0.810503			135_HvASP2_leaf_R2	229.24	47977	0.393054		22.8446	0.373019
118_HvASP_Embryo_R1	203.11	1494	0.160352		2.68619	0.440806		1.46782	0.189497			135_HvASP2_leaf_R2	232.24	74085	0.606946		38.3978	0.626981
118_HvASP_Embryo_R2	199.06	5656	0.854381		4.91398	0.680668		7.47182	0.781894			135_HvASP2_leaf_R3	229.37	53997	0.40972		38.4472	0.472031
118_HvASP_Embryo_R2	202.97	964	0.145619		2.30537	0.319332		2.08423	0.218106			135_HvASP2_leaf_R3	232.21	77793	0.59028		43.0033	0.527969
118_HvASP_Embryo_R3	199.21	4947	0.848106		5.2043	0.694466		7.74938	0.803135			135_HvASP_Embryo_R1	229.24	51759	0.391458		19.249	0.362993
118_HvASP_Embryo_R3	203.14	886	0.151894		2.28966	0.305534		1.89953	0.196865			135_HvASP_Embryo_R1	232.03	80462	0.608542		33.7795	0.637007
118_HvASP_Inf1_R1	199.18	8846	0.783525		7.80963	0.669967		11.3752	0.747194			135_HvASP_Embryo_R2	229.06	10586	0.395872		22.6968	0.314127
118_HvASP_Inf1_R1	203.22	2444	0.216475		3.8471	0.330033		3.8487	0.252806			135_HvASP_Embryo_R2	232.01	16155	0.604128		49.5568	0.685873
118_HvASP_Inf1_R2	199.18	7722	0.752778		7.52903	0.593626		11.7147	0.719744			135_HvASP_Embryo_R3	229.11	49167	0.394352		22.7194	0.303686
118_HvASP_Inf1_R2	203.23	2536	0.247222		5.1541	0.406374		4.5615	0.280256			135_HvASP_Embryo_R3	232.05	75511	0.605648		52.0928	0.696314
118_HvASP_Inf1_R3	199.18	6205	0.742136		8.15006	0.663593		12.3707	0.778339			135_HvASP_Inf1_R1	229.12	47952	0.340825		21.2552	0.294035
118_HvASP_Inf1_R3	203.06	2156	0.257864		4.13165	0.336407		3.52301	0.221661			135_HvASP_Inf1_R1	232.14	92742	0.659175		51.0327	0.705965
118_HvASP_Node_R1	199.19	2694	0.811935		4.38947	0.746944		6.1295	0.810006			135_HvASP_Inf1_R2	229.28	6252	0.346275		20.4624	0.260168
118_HvASP_Node_R1	203.21	624	0.188065		1.4871	0.253056		1.43773	0.189994			135_HvASP_Inf1_R2	232.15	11803	0.653725		58.1882	0.739832
118_HvASP_Node_R2	199.19	1700	0.716695		3.28384	0.452324		6.9843	0.805842			135_HvASP_Inf1_R3	229.17	13520	0.34333		20.4025	0.27305
118_HvASP_Node_R2	203.21	672	0.283305		3.97609	0.547676		1.68278	0.194158			135_HvASP_Inf1_R3	232.2	25859	0.65667		54.3183	0.72695
118_HvASP_Node_R3	199.2	2343	0.670578		2.40802	0.286586		4.48578	0.439257			135_HvASP_Node_R1	229.27	46583	0.349169		29.33	0.321718
118_HvASP_Node_R3	203.2	1151	0.329422		5.9944	0.713414		5.72643	0.560743			135_HvASP_Node_R1	232.12	86828	0.650831		61.8367	0.678282
121_HvASP2_Inf2_R1	167.56	1578	0.225203		3.81364	0.353409		2.56175	0.210404			135_HvASP_Node_R2	229.12	46430	0.354327		33.1982	0.341377
121_HvASP2_Inf2_R1	172.62	5429	0.774797		6.97738	0.646591		9.61363	0.789596			135_HvASP_Node_R2	232.14	84607	0.645673		64.0498	0.658623
121_HvASP2_Inf2_R2	167.58	1954	0.248601		4.87973	0.429277		4.45725	0.348149			135_HvASP_Node_R3	229.12	19134	0.349997		41.3155	0.39769
121_HvASP2_Inf2_R2	172.49	5906	0.751399		6.4876	0.570723		8.34545	0.651851			135_HvASP_Node_R3	232.14	35535	0.650003		62.5731	0.60231
121_HvASP2_Inf2_R3	167.44	1570	0.232317		3.78119	0.395453		4.00317	0.376796			136_HvASP2_Inf2_R1	128.39	51134	0.776322		26.3246	0.686081
121_HvASP2_Inf2_R3	172.53	5188	0.767683		5.78048	0.604547		6.62106	0.623204			136_HvASP2_Inf2_R1	205.49	14733	0.223678		12.0449	0.313919
121_HvASP2_leaf_R1	167.58	1208	0.199373		5.09066	0.595249		6.04587	0.50675			136_HvASP2_Inf2_R2	128.4	42852	0.723815		27.8749	0.697394
121_HvASP2_leaf_R1	172.49	4851	0.800627		3.46149	0.404751		5.88481	0.49325			136_HvASP2_Inf2_R2	205.48	16351	0.276185		12.0952	0.302606
121_HvASP2_leaf_R2	167.44	485	0.153968		4.27829	0.600621		4.62111	0.46645			136_HvASP2_Inf2_R3	128.4	48511	0.75084		29.2596	0.670524
121_HvASP2_leaf_R2	172.53	2665	0.846032		2.84482	0.399379		5.28587	0.53355			136_HvASP2_Inf2_R3	205.49	16098	0.24916		14.3773	0.329476
121_HvASP2_leaf_R3	167.58	576	0.185986		3.41324	0.398083		3.55776	0.322345			136_HvASP2_leaf_R1	128.41	19252	0.683325		7.76684	0.717086
121_HvASP2_leaf_R3	172.49	2521	0.814014		5.16095	0.601917		7.47936	0.677655			136_HvASP2_leaf_R1	205.5	8922	0.316675		3.06427	0.282914
121_HvASP_Embryo_R1	167.24	664	0.153172		0	0		0	0			136_HvASP2_leaf_R2	128.4	11918	0.675241		5.29959	0.650625
121_HvASP_Embryo_R1	172.36	3671	0.846828		3.73887	1		4.22537	1			136_HvASP2_leaf_R2	205.47	5732	0.324759		2.84579	0.349375
121_HvASP_Embryo_R2	167.44	680	0.17294		2.24252	0.372316		1.80937	0.253657			136_HvASP2_leaf_R3	128.54	11046	0.623645		8.1179	0.645893
121_HvASP_Embryo_R2	172.41	3252	0.82706		3.78064	0.627684		5.32376	0.746343			136_HvASP2_leaf_R3	205.49	6666	0.376355		4.45059	0.354107
121_HvASP_Embryo_R3	167.29	785	0.172679		2.30207	0.332542		2.19198	0.274408			136_HvASP_Embryo_R1	128.47	102281	0.689123		29.5196	0.768324
121_HvASP_Embryo_R3	172.29	3761	0.827321		4.62057	0.667458		5.79606	0.725592			136_HvASP_Embryo_R1	205.38	46141	0.310877		8.90115	0.231676
121_HvASP_Inf1_R1	167.49	2049	0.206532		3.07016	0.264464		2.65433	0.201244			136_HvASP_Embryo_R2	128.26	11026	0.751397		25.5745	0.787582
121_HvASP_Inf1_R1	172.45	7872	0.793468		8.53885	0.735536		10.5353	0.798756			136_HvASP_Embryo_R2	205.39	3648	0.248603		6.89768	0.212418
121_HvASP_Inf1_R2	167.5	1149	0.178333		6.30485	0.560697		4.32754	0.338538			136_HvASP_Embryo_R3	128.31	40955	0.685497		28.6947	0.732247
121_HvASP_Inf1_R2	172.46	5294	0.821667		4.93982	0.439303		8.45548	0.661462			136_HvASP_Embryo_R3	205.39	18790	0.314503		10.4925	0.267753
121_HvASP_Inf1_R3	167.48	1752	0.273836		3.2369	0.280936		2.01662	0.155877			136_HvASP_Inf1_R1	128.37	57362	0.684813		27.3943	0.720203
121_HvASP_Inf1_R3	172.44	4646	0.726164		8.28494	0.719064		10.9206	0.844123			136_HvASP_Inf1_R1	205.53	26401	0.315187		10.6426	0.279797
121_HvASP_Node_R1	167.29	1422	0.189802		5.25764	0.386196		3.42986	0.217453			136_HvASP_Inf1_R2	128.27	47661	0.699457		28.2846	0.661339
121_HvASP_Node_R1	172.23	6070	0.810198		8.35628	0.613804		12.343	0.782547			136_HvASP_Inf1_R2	205.38	20479	0.300543		14.4841	0.338661
121_HvASP_Node_R2	167.46	978	0.219825		3.74044	0.36292		1.80737	0.153438			136_HvASP_Inf1_R3	128.5	38751	0.720011		30.5405	0.709985
121_HvASP_Node_R2	172.4	3471	0.780175		6.56607	0.63708		9.97179	0.846562			136_HvASP_Inf1_R3	205.39	15069	0.279989		12.4752	0.290015
121_HvASP_Node_R3	167.29	860	0.192695		5.80659	0.601137		5.26986	0.473703			136_HvASP_Node_R1	128.37	37698	0.724585		47.7885	0.7731
121_HvASP_Node_R3	172.4	3603	0.807305		3.85275	0.398863		5.85497	0.526297			136_HvASP_Node_R1	205.42	14329	0.275415		14.0256	0.2269
122_HvASP2_Inf2_R1	137.46	3391	0.305551		6.38986	0.28399		7.91456	0.34767			136_HvASP_Node_R2	128.32	36700	0.719961		39.3137	0.662488
122_HvASP2_Inf2_R1	240.1	7707	0.694449		16.1104	0.71601		14.85	0.65233			136_HvASP_Node_R2	205.38	14275	0.280039		20.0288	0.337512
122_HvASP2_Inf2_R2	137.29	2818	0.322943		8.82337	0.420516		7.76736	0.36333			136_HvASP_Node_R3	128.54	40075	0.689225		42.3303	0.678245
122_HvASP2_Inf2_R2	240.04	5908	0.677057		12.1589	0.579484		13.6109	0.63667			136_HvASP_Node_R3	205.53	18070	0.310775		20.0812	0.321755
122_HvASP2_Inf2_R3	137.29	3995	0.318784		6.68909	0.340254		5.61228	0.294037			138_HvASP2_Inf2_R1	231.28	13209	0.811015		52.5298	0.785358
122_HvASP2_Inf2_R3	240.01	8537	0.681216		12.97	0.659746		13.4747	0.705963			138_HvASP2_Inf2_R1	234.23	3078	0.188985		14.3566	0.214642
122_HvASP2_leaf_R1	137.29	1932	0.42322		7.08955	0.492278		3.94378	0.247829			138_HvASP2_Inf2_R2	231.17	126439	0.812376		59.1263	0.814173
122_HvASP2_leaf_R1	240.11	2633	0.57678		7.31198	0.507722		11.9695	0.752171			138_HvASP2_Inf2_R2	234.14	29202	0.187624		13.495	0.185827
122_HvASP2_leaf_R2	137.46	1658	0.469955		4.90418	0.358676		6.36991	0.445733			138_HvASP2_Inf2_R3	231.23	113158	0.807931		50.287	0.809514
122_HvASP2_leaf_R2	240.11	1870	0.530045		8.76884	0.641324		7.92096	0.554267			138_HvASP2_Inf2_R3	234.19	26901	0.192069		11.833	0.190486
122_HvASP2_leaf_R3	137.29	2184	0.497041		6.10617	0.504647		4.07596	0.333427			138_HvASP2_leaf_R1	231.24	30150	0.824875		7.15231	0.828412
122_HvASP2_leaf_R3	240.07	2210	0.502959		5.99371	0.495353		8.1485	0.666573			138_HvASP2_leaf_R1	234.18	6401	0.175125		1.48145	0.171588
122_HvASP_Embryo_R1	137.15	5182	0.429151		7.53884	0.628918		2.31663	0.315554			138_HvASP2_leaf_R2	231.2	14241	0.819767		5.44546	0.796631
122_HvASP_Embryo_R1	239.94	6893	0.570849		4.44816	0.371082		5.02485	0.684446			138_HvASP2_leaf_R2	234.16	3131	0.180233		1.39015	0.203369
122_HvASP_Embryo_R2	137.33	6148	0.434887		9.44513	0.457462		7.20554	0.38181			138_HvASP2_leaf_R3	231.33	19488	0.836898		9.572	0.882476
122_HvASP_Embryo_R2	239.91	7989	0.565113		11.2017	0.542538		11.6665	0.61819			138_HvASP2_leaf_R3	234.14	3798	0.163102		1.27476	0.117524
122_HvASP_Embryo_R3	137.33	6490	0.442279		9.86572	0.554751		10.258	0.674864			138_HvASP_Embryo_R1	231.06	85912	0.821865		16.0338	0.805717
122_HvASP_Embryo_R3	239.98	8184	0.557721		7.91834	0.445249		4.94211	0.325136			138_HvASP_Embryo_R1	233.98	18621	0.178135		3.86623	0.194283
122_HvASP_Inf1_R1	137.27	5361	0.403325		5.36546	0.227774		2.93724	0.128834			138_HvASP_Embryo_R2	231.18	79923	0.826394		15.6873	0.802723
122_HvASP_Inf1_R1	240	7931	0.596675		18.1906	0.772226		19.8614	0.871166			138_HvASP_Embryo_R2	234.12	16790	0.173606		3.8553	0.197277
122_HvASP_Inf1_R2	137.26	6073	0.411088		12.1775	0.502124		8.53205	0.396551			138_HvASP_Embryo_R3	231.12	64125	0.819845		18.5972	0.77991
122_HvASP_Inf1_R2	240.11	8700	0.588912		12.0745	0.497876		12.9836	0.603449			138_HvASP_Embryo_R3	234.07	14091	0.180155		5.24813	0.22009
122_HvASP_Inf1_R3	137.27	3814	0.367402		4.38157	0.217335		3.07846	0.160622			138_HvASP_Inf1_R1	231.11	122399	0.810166		46.8541	0.874504
122_HvASP_Inf1_R3	239.97	6567	0.632598		15.7789	0.782665		16.0874	0.839378			138_HvASP_Inf1_R1	234.13	28680	0.189834		6.72379	0.125496
122_HvASP_Node_R1	137.28	1415	0.497539		4.96263	0.557926		3.44322	0.502024			138_HvASP_Inf1_R2	231.25	79708	0.811327		54.8616	0.840262
122_HvASP_Node_R1	239.97	1429	0.502461		3.93215	0.442074		3.41546	0.497976			138_HvASP_Inf1_R2	234.11	18536	0.188673		10.4295	0.159738
122_HvASP_Node_R2	137.27	1950	0.4858		4.38018	0.59557		2.79269	0.393995			138_HvASP_Inf1_R3	231.21	95728	0.818629		49.6866	0.833689
122_HvASP_Node_R2	240.03	2064	0.5142		2.97442	0.40443		4.29544	0.606005			138_HvASP_Inf1_R3	234.08	21209	0.181371		9.91185	0.166311
122_HvASP_Node_R3	137.3	2402	0.4004		6.97231	0.617753		3.08737	0.333561			138_HvASP_Node_R1	231.25	3297	0.808286		12.045	0.816175
122_HvASP_Node_R3	240.12	3597	0.5996		4.31425	0.382247		6.16842	0.666439			138_HvASP_Node_R1	234.26	782	0.191714		2.71287	0.183825
125_HvASP2_Inf2_R1	222.72	8506	0.697213		11.1419	0.668256		5.34278	0.340639			138_HvASP_Node_R2	231.11	26262	0.818641		16.9244	0.77465
125_HvASP2_Inf2_R1	233.78	3694	0.302787		5.5312	0.331744		10.3418	0.659361			138_HvASP_Node_R2	234.12	5818	0.181359		4.9234	0.22535
125_HvASP2_Inf2_R2	222.69	5565	0.814192		6.73665	0.570002		3.6862	0.317718			138_HvASP_Node_R3	231.22	40703	0.814532		21.244	0.843035
125_HvASP2_Inf2_R2	233.73	1270	0.185808		5.08199	0.429998		7.91592	0.682282			138_HvASP_Node_R3	234.07	9268	0.185468		3.95543	0.156965
125_HvASP2_Inf2_R3	222.6	7706	0.770985		7.86636	0.552359		4.01217	0.289004			140_HvASP2_Inf2_R1	175.35	28514	0.448122		25.3943	0.585646
125_HvASP2_Inf2_R3	233.68	2289	0.229015		6.37503	0.447641		9.87058	0.710996			140_HvASP2_Inf2_R1	178.14	35116	0.551878		17.9669	0.414354
125_HvASP2_leaf_R1	222.58	1787	0.79211		3.11687	0.695772		2.429	0.514497			140_HvASP2_Inf2_R2	175.24	3775	0.443909		24.5339	0.578462
125_HvASP2_leaf_R1	233.65	469	0.20789		1.36286	0.304228		2.29212	0.485503			140_HvASP2_Inf2_R2	178.2	4729	0.556091		17.8784	0.421538
125_HvASP2_leaf_R2	222.79	1845	0.828841		3.98544	0.835719		2.33939	0.471826			140_HvASP2_Inf2_R3	175.24	16588	0.440234		20.8144	0.545027
125_HvASP2_leaf_R2	233.71	381	0.171159		0.783436	0.164281		2.61877	0.528174			140_HvASP2_Inf2_R3	178.03	21092	0.559766		17.3753	0.454973
125_HvASP2_leaf_R3	222.76	2501	0.812805		4.40584	0.69934		2.61046	0.38168			140_HvASP2_leaf_R1	175.47	15010	0.454477		9.95166	0.640395
125_HvASP2_leaf_R3	233.84	576	0.187195		1.89416	0.30066		4.22893	0.61832			140_HvASP2_leaf_R1	178.27	18017	0.545523		5.58822	0.359605
125_HvASP_Embryo_R1	222.65	6661	0.817501		3.32529	0.762697		1.4874	0.389827			140_HvASP2_leaf_R2	175.47	13308	0.465754		13.354	0.588406
125_HvASP_Embryo_R1	233.59	1487	0.182499		1.03462	0.237303		2.32814	0.610173			140_HvASP2_leaf_R2	178.27	15265	0.534246		9.34121	0.411594
125_HvASP_Embryo_R2	222.48	4062	0.835459		3.22584	0.517208		1.69065	0.28399			140_HvASP2_leaf_R3	175.42	24878	0.48027		27.9946	0.58959
125_HvASP_Embryo_R2	233.57	800	0.164541		3.01119	0.482792		4.26256	0.71601			140_HvASP2_leaf_R3	178.2	26922	0.51973		19.4869	0.41041
125_HvASP_Embryo_R3	222.57	3466	0.828196		5.55465	0.799981		2.07483	0.350469			140_HvASP_Embryo_R1	175.17	88373	0.488219		34.9374	0.714123
125_HvASP_Embryo_R3	233.7	719	0.171804		1.38883	0.200019		3.84533	0.649531			140_HvASP_Embryo_R1	178.05	92638	0.511781		13.9861	0.285877
125_HvASP_Inf1_R1	222.55	6529	0.804064		3.653	0.469209		2.28957	0.326571			140_HvASP_Embryo_R2	174.2	36242	0.472862		36.3286	0.566474
125_HvASP_Inf1_R1	233.52	1591	0.195936		4.13245	0.530791		4.72138	0.673429			140_HvASP_Embryo_R2	176.93	40402	0.527138		27.8025	0.433526
125_HvASP_Inf1_R2	222.66	3666	0.818121		6.05378	0.719074		3.06517	0.409496			140_HvASP_Embryo_R3	175.17	60787	0.479117		50.3702	0.680798
125_HvASP_Inf1_R2	233.6	815	0.181879		2.36508	0.280926		4.42006	0.590504			140_HvASP_Embryo_R3	178.05	66086	0.520883		23.6168	0.319202
125_HvASP_Inf1_R3	222.51	5836	0.822667		7.96728	0.775411		3.58456	0.413791			140_HvASP_Inf1_R1	175.29	31993	0.442853		27.4432	0.58392
125_HvASP_Inf1_R3	233.62	1258	0.177333		2.30763	0.224589		5.07818	0.586209			140_HvASP_Inf1_R1	178.09	40250	0.557147		19.555	0.41608
125_HvASP_Node_R1	222.65	2174	0.809081		3.87977	0.626063		1.27551	0.24316			140_HvASP_Inf1_R2	175.12	16538	0.447166		30.6818	0.583019
125_HvASP_Node_R1	233.67	513	0.190919		2.31732	0.373937		3.97005	0.75684			140_HvASP_Inf1_R2	178.09	20446	0.552834		21.9439	0.416981
125_HvASP_Node_R2	222.62	2956	0.807209		5.70042	0.794051		4.51743	0.678046			140_HvASP_Inf1_R3	175.3	23514	0.45261		30.7394	0.621562
125_HvASP_Node_R2	233.54	706	0.192791		1.47849	0.205949		2.14499	0.321954			140_HvASP_Inf1_R3	178.09	28438	0.54739		18.7157	0.378438
125_HvASP_Node_R3	222.62	3029	0.796476		5.39759	0.608471		2.58515	0.318059			140_HvASP_Node_R1	175.23	9022	0.436943		25.872	0.622579
125_HvASP_Node_R3	233.7	774	0.203524		3.47316	0.391529		5.54274	0.681941			140_HvASP_Node_R1	178.03	11626	0.563057		15.6842	0.377421
127_HvASP2_Inf2_R1	125.02	8085	0.366983		9.91708	0.444505		3.2164	0.249804			140_HvASP_Node_R2	175.12	13692	0.447509		26.4079	0.565716
127_HvASP2_Inf2_R1	129.19	13946	0.633017		12.3933	0.555495		9.65927	0.750196			140_HvASP_Node_R2	178.09	16904	0.552491		20.2726	0.434284
127_HvASP2_Inf2_R2	125.22	5050	0.421536		8.731	0.542527		3.20704	0.338822			140_HvASP_Node_R3	175.12	20441	0.459648		41.5166	0.654194
127_HvASP2_Inf2_R2	129.39	6930	0.578464		7.36221	0.457473		6.25823	0.661178			140_HvASP_Node_R3	178.09	24030	0.540352		21.9456	0.345806
127_HvASP2_Inf2_R3	124.97	6529	0.407426		13.1227	0.72821		7.8701	0.786031			141_HvASP2_Inf2_R1	213.37	57521	0.701091		22.8722	0.630985
127_HvASP2_Inf2_R3	129.16	9496	0.592574		4.89779	0.27179		2.14235	0.213969			141_HvASP2_Inf2_R1	264.11	24524	0.298909		13.3762	0.369015
127_HvASP2_leaf_R1	125.22	1949	0.457404		4.45943	0.568658		3.19881	0.874171			141_HvASP2_Inf2_R2	213.38	32657	0.640572		24.3449	0.631757
127_HvASP2_leaf_R1	129.39	2312	0.542596		3.38259	0.431342		0.46044	0.125829			141_HvASP2_Inf2_R2	264.23	18324	0.359428		14.1903	0.368243
127_HvASP2_leaf_R2	124.97	1085	0.43662		3.05729	0.51952		0.391793	0.136248			141_HvASP2_Inf2_R3	213.36	39610	0.663018		27.0583	0.584688
127_HvASP2_leaf_R2	129.16	1400	0.56338		2.82755	0.48048		2.48379	0.863752			141_HvASP2_Inf2_R3	264.29	20132	0.336982		19.2199	0.415312
127_HvASP2_leaf_R3	124.97	1563	0.429868		5.05355	0.543456		1.35517	0.320755			141_HvASP2_leaf_R1	213.37	47987	0.717745		11.4859	0.709191
127_HvASP2_leaf_R3	129.16	2073	0.570132		4.24537	0.456544		2.86977	0.679245			141_HvASP2_leaf_R1	264.12	18871	0.282255		4.70988	0.290809
127_HvASP_Embryo_R1	124.83	3949	0.590196		3.84544	0.631913		1.14684	0.487699			141_HvASP2_leaf_R2	213.35	30539	0.750731		11.5289	0.630103
127_HvASP_Embryo_R1	128.96	2742	0.409804		2.23995	0.368087		1.20469	0.512301			141_HvASP2_leaf_R2	264.17	10140	0.249269		6.76794	0.369897
127_HvASP_Embryo_R2	124.86	3288	0.571727		4.26848	0.489161		2.96145	0.769311			141_HvASP2_leaf_R3	213.33	35361	0.728597		27.1248	0.681071
127_HvASP_Embryo_R2	128.98	2463	0.428273		4.45764	0.510839		0.888031	0.230689			141_HvASP2_leaf_R3	264.18	13172	0.271403		12.7019	0.318929
127_HvASP_Embryo_R3	124.86	3946	0.568834		3.00512	0.383856		1.11573	0.330647			141_HvASP_Embryo_R1	213.2	53940	0.646445		27.381	0.541892
127_HvASP_Embryo_R3	128.98	2991	0.431166		4.82365	0.616144		2.25865	0.669353			141_HvASP_Embryo_R1	264.1	29501	0.353555		23.1475	0.458108
127_HvASP_Inf1_R1	124.99	14320	0.552661		7.02207	0.408391		2.59091	0.363891			141_HvASP_Embryo_R2	213.38	46928	0.649702		22.9495	0.583774
127_HvASP_Inf1_R1	129.23	11591	0.447339		10.1724	0.591609		4.5291	0.636109			141_HvASP_Embryo_R2	264.29	25302	0.350298		16.3628	0.416226
127_HvASP_Inf1_R2	124.94	5963	0.533697		10.1013	0.603801		3.36418	0.533694			141_HvASP_Embryo_R3	213.42	57850	0.665838		29.6788	0.569481
127_HvASP_Inf1_R2	129.19	5210	0.466303		6.62823	0.396199		2.9394	0.466306			141_HvASP_Embryo_R3	264.18	29033	0.334162		22.4367	0.430519
127_HvASP_Inf1_R3	125.01	6472	0.503109		6.75368	0.393934		3.12576	0.426939			141_HvASP_Inf1_R1	213.45	66209	0.682454		27.5222	0.630148
127_HvASP_Inf1_R3	129.07	6392	0.496891		10.3905	0.606066		4.19557	0.573061			141_HvASP_Inf1_R1	264.24	30807	0.317546		16.1536	0.369852
127_HvASP_Node_R1	125.05	713	0.479167		2.58289	0.532014		0.138938	0.0717244			141_HvASP_Inf1_R2	213.34	44277	0.668201		32.5759	0.635092
127_HvASP_Node_R1	129.1	775	0.520833		2.27204	0.467986		1.79817	0.928276			141_HvASP_Inf1_R2	264.29	21986	0.331799		18.7173	0.364908
127_HvASP_Node_R2	124.93	1014	0.421797		1.76586	0.435281		0.379662	0.196493			141_HvASP_Inf1_R3	213.3	44264	0.657937		26.427	0.515675
127_HvASP_Node_R2	129	1390	0.578203		2.29097	0.564719		1.55253	0.803507			141_HvASP_Inf1_R3	264.15	23013	0.342063		24.8204	0.484325
127_HvASP_Node_R3	124.94	1173	0.381092		1.95201	0.313432		1.1704	0.369959			141_HvASP_Node_R1	213.27	43859	0.741814		59.5598	0.675239
127_HvASP_Node_R3	129.19	1905	0.618908		4.27585	0.686568		1.99319	0.630041			141_HvASP_Node_R1	264.3	15265	0.258186		28.6457	0.324761
128_HvASP2_Inf2_R1	123.65	31702	0.776762		55.834	0.663309		67.5123	0.816348			141_HvASP_Node_R2	213.29	38248	0.706269		63.1224	0.676808
128_HvASP2_Inf2_R1	146.18	9111	0.223238		28.3409	0.336691		15.1881	0.183652			141_HvASP_Node_R2	264.31	15907	0.293731		30.1424	0.323192
128_HvASP2_Inf2_R2	123.65	26230	0.789917		68.0515	0.624731		82.9105	0.795216			141_HvASP_Node_R3	213.25	42739	0.676336		52.9817	0.655409
128_HvASP2_Inf2_R2	146.17	6976	0.210083		40.8778	0.375269		21.3511	0.204784			141_HvASP_Node_R3	264.1	20453	0.323664		27.8559	0.344591
128_HvASP2_Inf2_R3	123.59	38109	0.790037		65.8658	0.623177		78.2897	0.770647			142_HvASP2_Inf2_R1	130.38	70056	0.424127		24.2656	0.264609
128_HvASP2_Inf2_R3	146.18	10128	0.209963		39.8278	0.376823		23.2999	0.229353			142_HvASP2_Inf2_R1	201.76	10541	0.0638164		12.718	0.138686
128_HvASP2_leaf_R1	123.65	26692	0.762847		85.6279	0.554786		125.503	0.748422			142_HvASP2_Inf2_R1	298.23	84580	0.512057		54.7201	0.596705
128_HvASP2_leaf_R1	145.99	8298	0.237153		68.7162	0.445214		42.1872	0.251578			142_HvASP2_Inf2_R2	130.4	40910	0.457745		24.9636	0.268268
128_HvASP2_leaf_R2	123.65	13014	0.757332		48.4737	0.596		71.2409	0.775806			142_HvASP2_Inf2_R2	201.6	4094	0.045808		10.0377	0.107869
128_HvASP2_leaf_R2	146.17	4170	0.242668		32.858	0.404		20.5873	0.224194			142_HvASP2_Inf2_R2	298.22	44369	0.496447		58.0534	0.623863
128_HvASP2_leaf_R3	123.58	16279	0.750669		39.5151	0.518336		57.3459	0.734393			142_HvASP2_Inf2_R3	130.55	42131	0.419218		28.7877	0.288693
128_HvASP2_leaf_R3	146.17	5407	0.249331		36.7194	0.481664		20.7402	0.265607			142_HvASP2_Inf2_R3	201.6	5819	0.0579011		9.14808	0.0917403
128_HvASP_Embryo_R1	123.39	109197	0.778405		170.45	0.52697		227.805	0.803531			142_HvASP2_Inf2_R3	298.22	52549	0.522881		61.7814	0.619566
128_HvASP_Embryo_R1	146	31086	0.221595		153.003	0.47303		55.6998	0.196469			142_HvASP2_leaf_R1	130.54	19895	0.433773		3.73355	0.273619
128_HvASP_Embryo_R2	123.39	79876	0.764517		199.869	0.580419		257.833	0.778119			142_HvASP2_leaf_R1	201.61	2019	0.0440205		2.2508	0.164953
128_HvASP_Embryo_R2	146	24603	0.235483		144.484	0.419581		73.521	0.221881			142_HvASP2_leaf_R1	298.38	23951	0.522206		7.66071	0.561427
128_HvASP_Embryo_R3	123.39	100476	0.772221		203.634	0.553943		263.113	0.793045			142_HvASP2_leaf_R2	130.55	6728	0.388229		3.01396	0.227667
128_HvASP_Embryo_R3	146	29637	0.227779		163.974	0.446057		68.6627	0.206955			142_HvASP2_leaf_R2	201.6	738	0.0425851		0.312116	0.0235764
128_HvASP_Inf1_R1	123.49	49425	0.770532		93.5741	0.581771		114.717	0.765509			142_HvASP2_leaf_R2	298.22	9864	0.569186		9.91241	0.748757
128_HvASP_Inf1_R1	146.06	14719	0.229468		67.2695	0.418229		35.1402	0.234491			142_HvASP2_leaf_R3	130.49	6791	0.35793		4.99387	0.274944
128_HvASP_Inf1_R2	123.41	40463	0.769332		98.0865	0.566724		119.173	0.743055			142_HvASP2_leaf_R3	201.76	908	0.0478575		1.19188	0.0656204
128_HvASP_Inf1_R2	146.06	12132	0.230668		74.9899	0.433276		41.2095	0.256945			142_HvASP2_leaf_R3	298.39	11274	0.594213		11.9775	0.659436
128_HvASP_Inf1_R3	123.43	46679	0.792324		78.2364	0.54621		100.061	0.798571			142_HvASP_Embryo_R1	130.45	51276	0.716936		11.0394	0.497543
128_HvASP_Inf1_R3	146.05	12235	0.207676		64.9986	0.45379		25.2391	0.201429			142_HvASP_Embryo_R1	201.56	1814	0.0253632		2.49558	0.112475
128_HvASP_Node_R1	123.53	51866	0.754096		333.344	0.509699		439.8	0.750507			142_HvASP_Embryo_R1	298.11	18431	0.257701		8.65287	0.389982
128_HvASP_Node_R1	146.13	16913	0.245904		320.658	0.490301		146.204	0.249493			142_HvASP_Embryo_R2	130.39	34316	0.696037		9.36015	0.376576
128_HvASP_Node_R2	123.48	34243	0.773416		94.9643	0.583495		192.757	0.788208			142_HvASP_Embryo_R2	201.57	1428	0.0289643		1.14661	0.0461302
128_HvASP_Node_R2	146.11	10032	0.226584		67.7866	0.416505		51.7938	0.211792			142_HvASP_Embryo_R2	298.11	13558	0.274999		14.3492	0.577294
128_HvASP_Node_R3	123.43	15366	0.730601		28.486	0.451867		58.0698	0.734347			142_HvASP_Embryo_R3	130.4	35337	0.673689		10.0539	0.395554
128_HvASP_Node_R3	146.06	5666	0.269399		34.5547	0.548133		21.007	0.265653			142_HvASP_Embryo_R3	201.58	1673	0.0318952		2.57754	0.101409
129_HvASP2_Inf2_R1	183.7	95183	0.319162		60.5863	0.333074		40.5157	0.199064			142_HvASP_Embryo_R3	298.1	15443	0.294416		12.7858	0.503037
129_HvASP2_Inf2_R1	186.41	203045	0.680838		121.314	0.666926		163.015	0.800936			142_HvASP_Inf1_R1	130.5	88126	0.641168		22.374	0.370445
129_HvASP2_Inf2_R2	183.85	88401	0.298793		70.6009	0.33339		53.2371	0.215322			142_HvASP_Inf1_R1	201.62	5094	0.0370618		8.55493	0.141643
129_HvASP2_Inf2_R2	186.57	207459	0.701207		141.166	0.66661		194.007	0.784678			142_HvASP_Inf1_R1	298.21	44226	0.32177		29.4687	0.487912
129_HvASP2_Inf2_R3	183.71	105354	0.341321		71.7312	0.382136		52.5859	0.248457			142_HvASP_Inf1_R2	130.32	65819	0.619094		27.0617	0.379543
129_HvASP2_Inf2_R3	186.44	203311	0.658679		115.98	0.617864		159.064	0.751543			142_HvASP_Inf1_R2	201.61	4160	0.039129		5.52531	0.0774931
129_HvASP2_leaf_R1	183.62	86409	0.311939		76.989	0.376937		59.0628	0.214922			142_HvASP_Inf1_R2	298.21	36336	0.341777		38.7137	0.542964
129_HvASP2_leaf_R1	186.34	190597	0.688061		127.26	0.623063		215.747	0.785078			142_HvASP_Inf1_R3	130.47	52776	0.676841		26.3296	0.348761
129_HvASP2_leaf_R2	183.85	31876	0.227259		18.1236	0.30298		14.6519	0.176676			142_HvASP_Inf1_R3	201.62	3311	0.0424629		6.97662	0.0924121
129_HvASP2_leaf_R2	186.72	108387	0.772741		41.6942	0.69702		68.2792	0.823324			142_HvASP_Inf1_R3	298.22	21887	0.280696		42.1884	0.558827
129_HvASP2_leaf_R3	183.85	35671	0.223549		16.7777	0.223606		16.6861	0.168217			142_HvASP_Node_R1	130.32	8828	0.466374		6.63018	0.3152
129_HvASP2_leaf_R3	186.72	123896	0.776451		58.2547	0.776394		82.508	0.831783			142_HvASP_Node_R1	201.61	1270	0.0670928		3.30785	0.157256
129_HvASP_Embryo_R1	183.63	92326	0.333958		33.2703	0.25086		26.4069	0.168107			142_HvASP_Node_R1	298.22	8831	0.466533		11.0968	0.527544
129_HvASP_Embryo_R1	186.35	184134	0.666042		99.3546	0.74914		130.677	0.831893			142_HvASP_Node_R2	130.32	10185	0.390889		8.73165	0.249483
129_HvASP_Embryo_R2	183.7	61094	0.281926		31.3703	0.334902		24.3907	0.218645			142_HvASP_Node_R2	201.61	1911	0.073342		4.62545	0.132159
129_HvASP_Embryo_R2	186.41	155608	0.718074		62.2997	0.665098		87.1631	0.781355			142_HvASP_Node_R2	298.22	13960	0.535769		21.6419	0.618358
129_HvASP_Embryo_R3	183.63	72258	0.298602		40.7084	0.359423		30.4122	0.235649			142_HvASP_Node_R3	130.35	15598	0.385793		8.8176	0.189012
129_HvASP_Embryo_R3	186.51	169730	0.701398		72.552	0.640577		98.6452	0.764351			142_HvASP_Node_R3	201.61	2808	0.0694517		5.19365	0.11133
129_HvASP_Inf1_R1	183.68	71008	0.288504		43.8184	0.33852		31.9922	0.208421			142_HvASP_Node_R3	298.22	22025	0.544755		32.6398	0.699658
129_HvASP_Inf1_R1	186.47	175117	0.711496		85.6226	0.66148		121.506	0.791579			144_HvASP2_Inf2_R1	265.29	11117	0.197804		4.53569	0.103034
129_HvASP_Inf1_R2	183.6	99979	0.335568		47.243	0.313771		37.1202	0.207996			144_HvASP2_Inf2_R1	268.31	5374	0.0956194		18.2446	0.414451
129_HvASP_Inf1_R2	186.23	197961	0.664432		103.322	0.686229		141.346	0.792004			144_HvASP2_Inf2_R1	292.03	39711	0.706576		21.2408	0.482514
129_HvASP_Inf1_R3	183.66	63510	0.28099		49.5201	0.337004		35.6186	0.212068			144_HvASP2_Inf2_R2	265.29	1778	0.227337		6.64565	0.146788
129_HvASP_Inf1_R3	186.46	162512	0.71901		97.4221	0.662996		132.34	0.787932			144_HvASP2_Inf2_R2	268.31	938	0.119934		17.4221	0.384815
129_HvASP_Node_R1	183.6	46784	0.245913		84.4358	0.348868		64.52	0.222839			144_HvASP2_Inf2_R2	292.03	5105	0.65273		21.2062	0.468397
129_HvASP_Node_R1	186.54	143462	0.754087		157.592	0.651132		225.017	0.777161			144_HvASP2_Inf2_R3	265.29	9043	0.205434		7.74711	0.177855
129_HvASP_Node_R2	183.52	75532	0.28966		68.2932	0.209373		75.9127	0.190012			144_HvASP2_Inf2_R3	268.31	4688	0.106499		12.0124	0.275776
129_HvASP_Node_R2	186.3	185229	0.71034		257.886	0.790627		323.602	0.809988			144_HvASP2_Inf2_R3	292.03	30288	0.688067		23.7991	0.54637
129_HvASP_Node_R3	183.6	67723	0.286764		75.6777	0.38242		53.5815	0.225791			144_HvASP2_leaf_R1	265.27	3932	0.251519		0.74421	0.0875168
129_HvASP_Node_R3	186.4	168440	0.713236		122.214	0.61758		183.724	0.774209			144_HvASP2_leaf_R1	268.29	1632	0.104395		3.77716	0.444183
131_HvASP2_Inf2_R1	255.22	152739	0.576622		110.822	0.859788		128.639	0.626927			144_HvASP2_leaf_R1	292.03	10069	0.644086		3.98225	0.468301
131_HvASP2_Inf2_R1	258.23	112147	0.423378		18.0725	0.140212		76.5506	0.373073			144_HvASP2_leaf_R2	265.37	2552	0.254894		1.16693	0.122234
131_HvASP2_Inf2_R2	255.34	138096	0.596269		121.155	0.80503		148.511	0.642431			144_HvASP2_leaf_R2	268.24	879	0.0877946		4.14954	0.434659
131_HvASP2_Inf2_R2	258.2	93504	0.403731		29.3425	0.19497		82.6594	0.357569			144_HvASP2_leaf_R2	292.17	6581	0.657311		4.23019	0.443107
131_HvASP2_Inf2_R3	255.33	145225	0.586692		112.566	0.851194		139.092	0.610115			144_HvASP2_leaf_R3	265.27	3228	0.252089		1.78017	0.165356
131_HvASP2_Inf2_R3	258.35	102307	0.413308		19.6789	0.148806		88.8847	0.389885			144_HvASP2_leaf_R3	268.29	1207	0.0942601		4.35157	0.404207
131_HvASP2_leaf_R1	255.18	113801	0.633075		65.9038	0.80465		103.747	0.692694			144_HvASP2_leaf_R3	292.03	8370	0.653651		4.63395	0.430437
131_HvASP2_leaf_R1	258.2	65958	0.366925		15.9999	0.19535		46.0262	0.307306			144_HvASP_Embryo_R1	265.26	692	0.279145		1.20761	0.12507
131_HvASP2_leaf_R2	255.23	86046	0.648205		64.1291	0.887326		87.4801	0.684534			144_HvASP_Embryo_R1	268.23	334	0.134732		2.28882	0.237049
131_HvASP2_leaf_R2	258.26	46699	0.351795		8.14321	0.112674		40.315	0.315466			144_HvASP_Embryo_R1	292.17	1453	0.586123		6.15903	0.637881
131_HvASP2_leaf_R3	255.17	88364	0.637147		70.4314	0.711258		77.36	0.62016			144_HvASP_Embryo_R2	265.33	4919	0.269948		3.27332	0.17064
131_HvASP2_leaf_R3	258.2	50323	0.362853		28.5923	0.288742		47.382	0.37984			144_HvASP_Embryo_R2	268.15	2110	0.115794		8.55538	0.445996
131_HvASP_Embryo_R1	255.09	165987	0.554073		116.264	0.683339		121.377	0.609613			144_HvASP_Embryo_R2	292.15	11193	0.614257		7.35392	0.383364
131_HvASP_Embryo_R1	258.22	133589	0.445927		53.8771	0.316661		77.7281	0.390387			144_HvASP_Embryo_R3	265.33	4828	0.275382		1.91739	0.0949405
131_HvASP_Embryo_R2	255.17	164454	0.545637		123.95	0.790496		135.394	0.614708			144_HvASP_Embryo_R3	268.32	2068	0.117956		9.64938	0.477794
131_HvASP_Embryo_R2	258.29	136944	0.454363		32.8503	0.209504		84.8635	0.385292			144_HvASP_Embryo_R3	292.11	10636	0.606662		8.62894	0.427266
131_HvASP_Embryo_R3	255.15	156121	0.555014		118.066	0.790367		136.314	0.633107			144_HvASP_Inf1_R1	265.26	9889	0.248811		6.27228	0.170685
131_HvASP_Embryo_R3	258.28	125171	0.444986		31.3153	0.209633		78.9955	0.366893			144_HvASP_Inf1_R1	268.33	5289	0.133073		14.0122	0.381307
131_HvASP_Inf1_R1	255.08	197370	0.538815		113.857	0.83583		162.678	0.632227			144_HvASP_Inf1_R1	292.08	24567	0.618115		16.4633	0.448008
131_HvASP_Inf1_R1	257.98	168934	0.461185		22.3633	0.16417		94.6313	0.367773			144_HvASP_Inf1_R2	265.32	6355	0.260206		6.82574	0.163682
131_HvASP_Inf1_R2	255.24	153242	0.56475		128.236	0.711797		155.092	0.574847			144_HvASP_Inf1_R2	268.22	3015	0.123449		13.8533	0.332204
131_HvASP_Inf1_R2	258.14	118103	0.43525		51.922	0.288203		114.705	0.425153			144_HvASP_Inf1_R2	292.09	15053	0.616345		21.0222	0.504115
131_HvASP_Inf1_R3	255.24	133098	0.593279		126.482	0.771638		146.546	0.589312			144_HvASP_Inf1_R3	265.32	7949	0.239594		9.44706	0.22075
131_HvASP_Inf1_R3	258.3	91245	0.406721		37.4316	0.228362		102.127	0.410688			144_HvASP_Inf1_R3	268.22	4246	0.12798		13.1265	0.306727
131_HvASP_Node_R1	255.2	147581	0.619869		149.838	0.775374		186.721	0.689377			144_HvASP_Inf1_R3	292.09	20982	0.632426		20.2218	0.472523
131_HvASP_Node_R1	258.23	90503	0.380131		43.408	0.224626		84.1338	0.310623			144_HvASP_Node_R1	265.29	2392	0.29153		3.87788	0.173692
131_HvASP_Node_R2	255.32	133312	0.64137		154.815	0.728075		145.159	0.644697			144_HvASP_Node_R1	268.19	1143	0.139305		7.82755	0.3506
131_HvASP_Node_R2	258.21	74543	0.35863		57.8211	0.271925		79.9994	0.355303			144_HvASP_Node_R1	292.08	4670	0.569165		10.6207	0.475707
131_HvASP_Node_R3	255.23	128750	0.639231		142.187	0.731531		144.113	0.632184			144_HvASP_Node_R2	265.23	3645	0.281228		3.07736	0.140706
131_HvASP_Node_R3	258.29	72664	0.360769		52.1822	0.268469		83.8475	0.367816			144_HvASP_Node_R2	268.3	1422	0.109714		8.36868	0.382641
133_HvASP2_Inf2_R1	176.34	20191	0.415239		32.704	0.431905		33.4624	0.360491			144_HvASP_Node_R2	292.07	7894	0.609058		10.4248	0.476653
133_HvASP2_Inf2_R1	179.45	28434	0.584761		43.0163	0.568095		59.3622	0.639509			144_HvASP_Node_R3	265.37	4372	0.274279		3.98261	0.202563
133_HvASP2_Inf2_R2	176.29	15619	0.394958		31.6934	0.424824		32.6722	0.358108			144_HvASP_Node_R3	268.26	1687	0.105834		5.48453	0.278953
133_HvASP2_Inf2_R2	179.38	23927	0.605042		42.9102	0.575176		58.5635	0.641892			144_HvASP_Node_R3	292.1	9881	0.619887		10.194	0.518485
133_HvASP2_Inf2_R3	176.45	17303	0.404474		33.9176	0.452603		34.9675	0.384735			146_HvASP2_Inf2_R1	186.24	38617	0.583497		38.5551	0.599969
133_HvASP2_Inf2_R3	179.55	25476	0.595526		41.0213	0.547397		55.9198	0.615265			146_HvASP2_Inf2_R1	189.19	27565	0.416503		25.7067	0.400031
133_HvASP2_leaf_R1	176.45	14985	0.393751		27.303	0.424741		30.6863	0.320107			146_HvASP2_Inf2_R2	186.19	29825	0.559652		23.3983	0.52092
133_HvASP2_leaf_R1	179.54	23072	0.606249		36.9785	0.575259		65.1763	0.679893			146_HvASP2_Inf2_R2	189.06	23467	0.440348		21.519	0.47908
133_HvASP2_leaf_R2	176.45	5325	0.41356		10.9242	0.406423		13.5752	0.337638			146_HvASP2_Inf2_R3	186.25	46687	0.573494		30.7189	0.518109
133_HvASP2_leaf_R2	179.55	7551	0.58644		15.9547	0.593577		26.6312	0.662362			146_HvASP2_Inf2_R3	189.27	34721	0.426506		28.5715	0.481891
133_HvASP2_leaf_R3	176.45	5801	0.395406		7.69032	0.222587		10.2831	0.235778			146_HvASP2_leaf_R1	186.19	14976	0.570471		5.73696	0.580371
133_HvASP2_leaf_R3	179.54	8870	0.604594		26.8594	0.777413		33.3303	0.764222			146_HvASP2_leaf_R1	189.06	11276	0.429529		4.14802	0.419629
133_HvASP_Embryo_R1	176.19	37424	0.370593		18.9073	0.320205		24.4271	0.355112			146_HvASP2_leaf_R2	186.28	11857	0.596999		6.26152	0.565076
133_HvASP_Embryo_R1	179.37	63560	0.629407		40.1401	0.679795		44.36	0.644888			146_HvASP2_leaf_R2	189.17	8004	0.403001		4.81932	0.434924
133_HvASP_Embryo_R2	176.36	35853	0.373065		34.4296	0.388932		33.2144	0.295842			146_HvASP2_leaf_R3	186.19	16083	0.644145		8.633	0.60639
133_HvASP_Embryo_R2	179.37	60251	0.626935		54.0938	0.611068		79.0562	0.704158			146_HvASP2_leaf_R3	189.06	8885	0.355855		5.60372	0.39361
133_HvASP_Embryo_R3	176.18	29492	0.381937		40.5031	0.443634		39.4764	0.360608			146_HvASP_Embryo_R1	186.15	24332	0.565926		7.9265	0.558725
133_HvASP_Embryo_R3	179.36	47725	0.618063		50.7954	0.556366		69.9953	0.639392			146_HvASP_Embryo_R1	189.12	18663	0.434074		6.26027	0.441275
133_HvASP_Inf1_R1	176.34	38919	0.374156		50.0856	0.418794		48.7698	0.326342			146_HvASP_Embryo_R2	186.02	21276	0.571766		9.21113	0.520283
133_HvASP_Inf1_R1	179.45	65099	0.625844		69.5091	0.581206		100.674	0.673658			146_HvASP_Embryo_R2	189.02	15935	0.428234		8.49293	0.479717
133_HvASP_Inf1_R2	176.34	21309	0.370295		36.9228	0.363641		38.6851	0.304394			146_HvASP_Embryo_R3	186.17	21525	0.575951		12.9069	0.613131
133_HvASP_Inf1_R2	179.45	36237	0.629705		64.6136	0.636359		88.4037	0.695606			146_HvASP_Embryo_R3	189.01	15848	0.424049		8.14389	0.386869
133_HvASP_Inf1_R3	176.34	22228	0.378272		35.0194	0.39997		34.1639	0.320091			146_HvASP_Inf1_R1	186.05	49298	0.531286		28.751	0.552877
133_HvASP_Inf1_R3	179.45	36534	0.621728		52.5356	0.60003		72.5679	0.679909			146_HvASP_Inf1_R1	188.99	43492	0.468714		23.2515	0.447123
133_HvASP_Node_R1	176.4	56092	0.405471		84.204	0.361504		91.157	0.326533			146_HvASP_Inf1_R2	186.05	38351	0.540688		29.8598	0.656639
133_HvASP_Node_R1	179.48	82246	0.594529		148.723	0.638496		188.009	0.673467			146_HvASP_Inf1_R2	188.99	32579	0.459312		15.6139	0.343361
133_HvASP_Node_R2	176.34	45658	0.414083		33.6717	0.160957		77.871	0.331094			146_HvASP_Inf1_R3	186.05	34783	0.539263		20.9687	0.490455
133_HvASP_Node_R2	179.45	64605	0.585917		175.525	0.839043		157.322	0.668906			146_HvASP_Inf1_R3	188.99	29718	0.460737		21.7849	0.509545
133_HvASP_Node_R3	176.34	34655	0.4394		17.5874	0.16355		46.7338	0.387333			146_HvASP_Node_R1	186.03	8140	0.51224		15.1415	0.482621
133_HvASP_Node_R3	179.45	44214	0.5606		89.9482	0.83645		73.9216	0.612667			146_HvASP_Node_R1	188.93	7751	0.48776		16.232	0.517379
135_HvASP2_Inf2_R1	229.29	28530	0.347503		23.0051	0.485396		16.9146	0.366299			146_HvASP_Node_R2	186.12	14782	0.546308		16.0731	0.595763
135_HvASP2_Inf2_R1	232.14	53570	0.652497		24.3894	0.514604		29.2624	0.633701			146_HvASP_Node_R2	189.04	12276	0.453692		10.9059	0.404237
135_HvASP2_Inf2_R2	229.38	18616	0.345073		21.2629	0.476425		17.7415	0.399093			146_HvASP_Node_R3	186.13	23568	0.54132		18.0853	0.547141
135_HvASP2_Inf2_R2	232.23	35332	0.654927		23.3672	0.523575		26.713	0.600907			146_HvASP_Node_R3	189.04	19970	0.45868		14.9689	0.452859
135_HvASP2_Inf2_R3	229.25	23451	0.348372		24.0245	0.437091		19.2331	0.414254			150_HvASP2_Inf2_R1	197.39	147767	0.800255		46.8353	0.683548
135_HvASP2_Inf2_R3	232.25	43865	0.651628		30.94	0.562909		27.1952	0.585746			150_HvASP2_Inf2_R1	252.98	36883	0.199745		21.6826	0.316452
135_HvASP2_leaf_R1	229.25	42881	0.380414		39.7198	0.428107		44.7346	0.38132			150_HvASP2_Inf2_R2	197.39	47620	0.835043		47.122	0.687587
135_HvASP2_leaf_R1	232.26	69841	0.619586		53.0603	0.571893		72.5804	0.61868			150_HvASP2_Inf2_R2	253.11	9407	0.164957		21.4104	0.312413
135_HvASP2_leaf_R2	229.24	47977	0.393054		54.3242	0.433531		62.0924	0.391254			150_HvASP2_Inf2_R3	197.24	97028	0.813338		46.146	0.629851
135_HvASP2_leaf_R2	232.24	74085	0.606946		70.9821	0.566469		96.6085	0.608746			150_HvASP2_Inf2_R3	252.92	22268	0.186662		27.119	0.370149
135_HvASP2_leaf_R3	229.37	53997	0.40972		106.329	0.564614		83.472	0.47283			150_HvASP2_leaf_R1	197.26	32295	0.820649		7.2007	0.663532
135_HvASP2_leaf_R3	232.21	77793	0.59028		81.9926	0.435386		93.065	0.52717			150_HvASP2_leaf_R1	252.95	7058	0.179351		3.65138	0.336468
135_HvASP_Embryo_R1	229.24	51759	0.391458		49.3236	0.633073		25.2335	0.374792			150_HvASP2_leaf_R2	197.42	17073	0.821726		4.49563	0.570119
135_HvASP_Embryo_R1	232.03	80462	0.608542		28.5878	0.366927		42.0931	0.625208			150_HvASP2_leaf_R2	252.99	3704	0.178274		3.3898	0.429881
135_HvASP_Embryo_R2	229.06	10586	0.395872		46.2219	0.477928		39.9539	0.386017			150_HvASP2_leaf_R3	197.39	16018	0.779654		7.54751	0.804838
135_HvASP_Embryo_R2	232.01	16155	0.604128		50.4913	0.522072		63.549	0.613983			150_HvASP2_leaf_R3	253.01	4527	0.220346		1.83017	0.195162
135_HvASP_Embryo_R3	229.11	49167	0.394352		44.8936	0.439978		38.4204	0.398109			150_HvASP_Embryo_R1	197.2	10515	0.904983		11.7504	0.647504
135_HvASP_Embryo_R3	232.05	75511	0.605648		57.1424	0.560022		58.0868	0.601891			150_HvASP_Embryo_R1	252.84	1104	0.0950168		6.39683	0.352496
135_HvASP_Inf1_R1	229.12	47952	0.340825		46.3823	0.471503		38.7032	0.408374			150_HvASP_Embryo_R2	197.34	57928	0.860066		15.5902	0.731427
135_HvASP_Inf1_R1	232.14	92742	0.659175		51.9888	0.528497		56.0707	0.591626			150_HvASP_Embryo_R2	252.96	9425	0.139934		5.72456	0.268573
135_HvASP_Inf1_R2	229.28	6252	0.346275		44.8316	0.468505		32.1418	0.330438			150_HvASP_Embryo_R3	197.34	65364	0.86615		15.9353	0.693855
135_HvASP_Inf1_R2	232.15	11803	0.653725		50.8591	0.531495		65.1286	0.669562			150_HvASP_Embryo_R3	252.95	10101	0.13385		7.03102	0.306145
135_HvASP_Inf1_R3	229.17	13520	0.34333		44.7377	0.477833		30.6253	0.334837			150_HvASP_Inf1_R1	197.11	178334	0.802619		39.7701	0.643732
135_HvASP_Inf1_R3	232.2	25859	0.65667		48.8886	0.522167		60.8379	0.665163			150_HvASP_Inf1_R1	252.85	43856	0.197381		22.0104	0.356268
135_HvASP_Node_R1	229.27	46583	0.349169		55.2079	0.49049		38.7534	0.372555			150_HvASP_Inf1_R2	197.11	183509	0.798191		47.4494	0.674837
135_HvASP_Node_R1	232.12	86828	0.650831		57.3488	0.50951		65.2673	0.627445			150_HvASP_Inf1_R2	252.88	46397	0.201809		22.863	0.325163
135_HvASP_Node_R2	229.12	46430	0.354327		66.0296	0.513838		39.8914	0.313917			150_HvASP_Inf1_R3	197.27	116578	0.83575		46.8633	0.680918
135_HvASP_Node_R2	232.14	84607	0.645673		62.4732	0.486162		87.1848	0.686083			150_HvASP_Inf1_R3	252.88	22911	0.16425		21.9604	0.319082
135_HvASP_Node_R3	229.12	19134	0.349997		81.336	0.538679		49.5605	0.400611			150_HvASP_Node_R1	197.43	36463	0.861073		13.5275	0.659249
135_HvASP_Node_R3	232.14	35535	0.650003		69.6555	0.461321		74.1517	0.599389			150_HvASP_Node_R1	253.03	5883	0.138927		6.99205	0.340751
136_HvASP2_Inf2_R1	128.39	51134	0.776322		51.6022	0.740443		57.5446	0.745262			150_HvASP_Node_R2	197.43	37989	0.844238		16.4207	0.698125
136_HvASP2_Inf2_R1	205.49	14733	0.223678		18.0888	0.259557		19.6693	0.254738			150_HvASP_Node_R2	252.96	7009	0.155762		7.10045	0.301875
136_HvASP2_Inf2_R2	128.4	42852	0.723815		50.9681	0.723077		55.6799	0.737021			150_HvASP_Node_R3	197.29	24349	0.844982		18.8133	0.715467
136_HvASP2_Inf2_R2	205.48	16351	0.276185		19.5197	0.276923		19.8673	0.262979			150_HvASP_Node_R3	253.03	4467	0.155018		7.48183	0.284533
136_HvASP2_Inf2_R3	128.4	48511	0.75084		46.5402	0.705967		51.9675	0.714609			154_HvASP2_Inf2_R1	183.06	14731	0.326753		7.69128	0.508226
136_HvASP2_Inf2_R3	205.49	16098	0.24916		19.3838	0.294033		20.7541	0.285391			154_HvASP2_Inf2_R1	269.55	30352	0.673247		7.44229	0.491774
136_HvASP2_leaf_R1	128.41	19252	0.683325		19.9425	0.668464		28.6282	0.669151			154_HvASP2_Inf2_R2	183.07	10081	0.299175		6.31039	0.501686
136_HvASP2_leaf_R1	205.5	8922	0.316675		9.89082	0.331536		14.1547	0.330849			154_HvASP2_Inf2_R2	269.44	23615	0.700825		6.26798	0.498314
136_HvASP2_leaf_R2	128.4	11918	0.675241		13.449	0.601255		18.1639	0.602341			154_HvASP2_Inf2_R3	182.98	14648	0.331598		13.8392	0.445065
136_HvASP2_leaf_R2	205.47	5732	0.324759		8.91922	0.398745		11.9916	0.397659			154_HvASP2_Inf2_R3	269.36	29526	0.668402		17.2556	0.554935
136_HvASP2_leaf_R3	128.54	11046	0.623645		15.6117	0.584369		20.1688	0.580295			154_HvASP2_leaf_R1	183.21	7060	0.281589		2.36994	0.315538
136_HvASP2_leaf_R3	205.49	6666	0.376355		11.1038	0.415631		14.5873	0.419705			154_HvASP2_leaf_R1	269.34	18012	0.718411		5.14085	0.684462
136_HvASP_Embryo_R1	128.47	102281	0.689123		39.7921	0.695084		48.3171	0.70564			154_HvASP2_leaf_R2	183.21	5409	0.286175		1.80311	0.393308
136_HvASP_Embryo_R1	205.38	46141	0.310877		17.4558	0.304916		20.1556	0.29436			154_HvASP2_leaf_R2	269.46	13492	0.713825		2.78136	0.606692
136_HvASP_Embryo_R2	128.26	11026	0.751397		39.7522	0.716419		48.5114	0.717163			154_HvASP2_leaf_R3	183.14	5843	0.250676		3.55933	0.342424
136_HvASP_Embryo_R2	205.39	3648	0.248603		15.7352	0.283581		19.1321	0.282837			154_HvASP2_leaf_R3	269.53	17466	0.749324		6.83519	0.657576
136_HvASP_Embryo_R3	128.31	40955	0.685497		39.0975	0.644546		46.1382	0.646158			154_HvASP_Embryo_R2	183.09	17958	0.278635		3.62147	0.319634
136_HvASP_Embryo_R3	205.39	18790	0.314503		21.5615	0.355454		25.2657	0.353842			154_HvASP_Embryo_R2	269.35	46492	0.721365		7.70859	0.680366
136_HvASP_Inf1_R1	128.37	57362	0.684813		42.5218	0.698865		50.6697	0.701202			154_HvASP_Embryo_R3	183.02	9274	0.286739		6.55476	0.337452
136_HvASP_Inf1_R1	205.53	26401	0.315187		18.3223	0.301135		21.5915	0.298798			154_HvASP_Embryo_R3	269.55	23069	0.713261		12.8695	0.662548
136_HvASP_Inf1_R2	128.27	47661	0.699457		40.5707	0.616582		47.5581	0.624568			154_HvASP_Inf1_R1	183.12	30114	0.280323		13.9736	0.37456
[truncated: 1,276 more rows]

## Sheet: Supplementary Table S5
	Supplmentary Table S5| Splice Junctions and intron lengths
	chr	start	end	strand	SJ type	Intron Length	PresenceInDatasets
	chr1H	100060986	100061061	1	GT-AG	76	8
	chr1H	100060986	100061095	1	GT-AG	110	11
	chr1H	100061226	100065803	1	GT-AG	4578	6
	chr1H	100061226	100065843	1	GT-AG	4618	11
	chr1H	100065965	100066189	1	GT-AG	225	11
	chr1H	100066307	100066470	1	GT-AG	164	11
	chr1H	100066558	100067087	1	GT-AG	530	11
	chr1H	100067148	100067240	1	GT-AG	93	11
	chr1H	100067319	100068249	1	GT-AG	931	11
	chr1H	100067324	100068249	1	GT-AG	926	9
	chr1H	100068322	100068422	1	GT-AG	101	11
	chr1H	100249567	100250409	1	GT-AG	843	11
	chr1H	100250131	100250409	1	GT-AG	279	8
	chr1H	100250611	100250783	1	GT-AG	173	11
	chr1H	100250896	100251045	1	GT-AG	150	11
	chr1H	100250912	100251045	1	GT-AG	134	10
	chr1H	100251335	100251417	1	GT-AG	83	9
	chr1H	100251447	100251626	1	GT-AG	180	11
	chr1H	100251681	100251767	1	GT-AG	87	11
	chr1H	100251873	100253168	1	GT-AG	1296	11
	chr1H	100253244	100253317	1	GT-AG	74	11
	chr1H	100253363	100253477	1	GT-AG	115	11
	chr1H	100253410	100253477	1	GT-AG	68	6
	chr1H	100253607	100253943	1	GT-AG	337	11
	chr1H	100254049	100254121	1	GT-AG	73	11
	chr1H	100254184	100261245	1	GT-AG	7062	10
	chr1H	100490523	100491507	1	GT-AG	985	11
	chr1H	100491655	100492536	1	GT-AG	882	11
	chr1H	100492669	100493343	1	GT-AG	675	9
	chr1H	100492672	100493343	1	GT-AG	672	11
	chr1H	100493462	100493926	1	GT-AG	465	11
	chr1H	100494052	100494398	1	GT-AG	347	11
	chr1H	100494525	100494640	1	GT-AG	116	11
	chr1H	100494722	100495019	1	GT-AG	298	11
	chr1H	100495083	100495160	1	GT-AG	78	11
	chr1H	100495236	100495317	1	GT-AG	82	11
	chr1H	100495397	100495491	1	GT-AG	95	11
	chr1H	100495408	100495491	1	GT-AG	84	9
	chr1H	100495593	100495736	1	GT-AG	144	10
	chr1H	100495593	100495775	1	GT-AG	183	11
	chr1H	100495890	100495988	1	GT-AG	99	11
	chr1H	100496103	100496189	1	GT-AG	87	11
	chr1H	100496262	100496325	1	GT-AG	64	9
	chr1H	100496262	100496332	1	GT-AG	71	10
	chr1H	100496262	100496353	1	GT-AG	92	11
	chr1H	100496262	100496390	1	GT-AG	129	11
	chr1H	100800141	100801659	1	GT-AG	1519	11
	chr1H	100800141	100802010	1	GT-AG	1870	11
	chr1H	100800303	100800397	1	GT-AG	95	6
	chr1H	100800303	100801659	1	GT-AG	1357	3
	chr1H	100800303	100802010	1	GT-AG	1708	9
	chr1H	100801521	100801659	1	GT-AG	139	7
	chr1H	100801827	100802010	1	GT-AG	184	9
	chr1H	100802092	100810975	1	GT-AG	8884	10
	chr1H	100802092	100811303	1	GT-AG	9212	7
	chr1H	100802092	100811319	1	GT-AG	9228	10
	chr1H	100811032	100811319	1	GT-AG	288	8
	chr1H	100811420	100811501	1	GT-AG	82	11
	chr1H	100811587	100811669	1	GT-AG	83	11
	chr1H	100811720	100811796	1	GT-AG	77	11
	chr1H	100811863	100812354	1	GT-AG	492	11
	chr1H	100811863	100818753	1	GT-AG	6891	10
	chr1H	100811863	100819574	1	GT-AG	7712	6
	chr1H	100811867	100812354	1	GT-AG	488	11
	chr1H	100811867	100818753	1	GT-AG	6887	9
	chr1H	100812417	100818753	1	GT-AG	6337	10
	chr1H	100812446	100818753	1	GT-AG	6308	9
	chr1H	100818814	100819574	1	GT-AG	761	11
	chr1H	100818814	100819596	1	GT-AG	783	9
	chr1H	100818814	100819609	1	GT-AG	796	6
	chr1H	100819675	100819806	1	GT-AG	132	5
	chr1H	100819675	100819837	1	GT-AG	163	11
	chr1H	100819675	100819850	1	GT-AG	176	9
	chr1H	100819916	100820052	1	GT-AG	137	11
	chr1H	100820121	100820197	1	GT-AG	77	11
	chr1H	100820267	100820384	1	GT-AG	118	11
	chr1H	100820460	100820544	1	GT-AG	85	11
	chr1H	100820641	100820780	1	GT-AG	140	10
	chr1H	100820641	100820847	1	GT-AG	207	6
	chr1H	100820641	100821299	1	GT-AG	659	11
	chr1H	100820990	100821299	1	GT-AG	310	10
	chr1H	100821371	100821501	1	GT-AG	131	10
	chr1H	100821371	100822828	1	GT-AG	1458	11
	chr1H	100821371	100822836	1	GT-AG	1466	9
	chr1H	100822907	100822993	1	GT-AG	87	11
	chr1H	100823100	100825419	1	GT-AG	2320	11
	chr1H	100825525	100825804	1	GT-AG	280	11
	chr1H	100825963	100826342	1	GT-AG	380	10
	chr1H	100826464	100826744	1	GT-AG	281	8
	chr1H	100826464	100827297	1	GT-AG	834	11
	chr1H	100826464	100827377	1	GT-AG	914	10
	chr1H	100826464	100827554	1	GT-AG	1091	8
	chr1H	100827430	100827554	1	GT-AG	125	11
	chr1H	100827663	100827767	1	GT-AG	105	10
	chr1H	100827663	100827792	1	GT-AG	130	11
	chr1H	100827900	100828032	1	GT-AG	133	11
	chr1H	100827900	100828035	1	GT-AG	136	11
	chr1H	100828129	100828318	1	GT-AG	190	11
	chr1H	100828677	100828761	1	GC-AG	85	10
	chr1H	100908121	100908222	2	CT-AC	102	5
	chr1H	100908310	100908475	2	CT-AC	166	4
	chr1H	100908856	100908957	2	CT-AC	102	3
	chr1H	100909502	100910686	2	CT-AC	1185	5
	chr1H	100909502	100914464	2	CT-AC	4963	1
	chr1H	100911002	100911206	2	CT-AC	205	1
	chr1H	100911002	100914464	2	CT-AC	3463	1
	chr1H	100915056	100915887	1	GT-AG	832	1
	chr1H	100915729	100915887	1	GT-AG	159	1
	chr1H	100915935	100916155	1	GC-AG	221	1
	chr1H	100916379	100916491	1	GT-AG	113	1
	chr1H	100916659	100916740	1	GT-AG	82	1
	chr1H	101340756	101340848	2	CT-AC	93	5
	chr1H	101340904	101341692	2	CT-AC	789	5
	chr1H	101368494	101369947	1	GT-AG	1454	8
	chr1H	101368494	101370823	1	GT-AG	2330	10
	chr1H	101370038	101370823	1	GT-AG	786	9
	chr1H	101371062	101371156	1	GT-AG	95	11
	chr1H	101371333	101371425	1	GT-AG	93	11
	chr1H	101371779	101371868	1	GT-AG	90	11
	chr1H	101373210	101373291	2	CT-AC	82	5
	chr1H	101373357	101373446	2	CT-AC	90	5
	chr1H	101373567	101373634	2	CT-AC	68	6
	chr1H	101373721	101373812	2	CT-AC	92	5
	chr1H	101373886	101373967	2	CT-AC	82	5
	chr1H	101374363	101374429	2	CT-AC	67	6
	chr1H	101374647	101374885	2	CT-AC	239	7
	chr1H	101375188	101375850	2	CT-AC	663	4
	chr1H	101375219	101375850	2	CT-AC	632	5
	chr1H	101376611	101376686	2	CT-AC	76	6
	chr1H	101376751	101376821	2	CT-AC	71	7
	chr1H	101376955	101377086	2	CT-AC	132	6
	chr1H	101377187	101377588	2	CT-AC	402	5
	chr1H	101377720	101377816	2	CT-GC	97	5
	chr1H	101377964	101378077	2	CT-AC	114	4
	chr1H	101378240	101378799	2	CT-AC	560	4
	chr1H	101686829	101688114	1	GT-AG	1286	11
	chr1H	101688225	101688313	1	GT-AG	89	11
	chr1H	101688433	101688531	1	GT-AG	99	11
	chr1H	101688647	101689238	1	GT-AG	592	5
	chr1H	101688656	101689238	1	GT-AG	583	7
	chr1H	101690050	101691558	2	CT-AC	1509	9
	chr1H	101690054	101691558	2	CT-AC	1505	11
	chr1H	101690054	101691581	2	CT-AC	1528	9
	chr1H	101690141	101692084	1	GT-AG	1944	9
	chr1H	10169068	10169245	1	GT-AG	178	6
	chr1H	101692254	101692341	1	GT-AG	88	7
	chr1H	101909583	101909992	1	GT-AG	410	11
	chr1H	101909583	101910700	1	GT-AG	1118	10
	chr1H	101910042	101910686	1	GT-AG	645	6
	chr1H	101910042	101910700	1	GT-AG	659	10
	chr1H	101910042	101910724	1	GT-AG	683	5
	chr1H	101910854	101911168	1	GT-AG	315	11
	chr1H	101911306	101911371	1	GT-AG	66	11
	chr1H	101911442	101911643	1	GT-AG	202	11
	chr1H	101911735	101911840	1	GT-AG	106	11
	chr1H	101911756	101911840	1	GT-AG	85	11
	chr1H	101911911	101912041	1	GT-AG	131	11
	chr1H	101912138	101912581	1	GT-AG	444	11
	chr1H	101912682	101912778	1	GT-AG	97	11
	chr1H	101912866	101913065	1	GT-AG	200	11
	chr1H	101913143	101913455	1	GT-AG	313	11
	chr1H	101913561	101913712	1	GT-AG	152	11
	chr1H	101913600	101913712	1	GT-AG	113	11
	chr1H	10195067	10195403	2	CT-AC	337	3
	chr1H	10202757	10202947	2	CT-AC	191	8
	chr1H	102343624	102344317	2	CT-AC	694	11
	chr1H	102344430	102344544	2	CT-AC	115	11
	chr1H	102344733	102345441	2	CT-AC	709	11
	chr1H	102345580	102345779	2	CT-AC	200	10
	chr1H	102345954	102346079	2	CT-AC	126	11
	chr1H	102346310	102346585	2	CT-AC	276	11
	chr1H	102346729	102348148	2	CT-AC	1420	10
	chr1H	102348268	102348360	2	CT-AC	93	11
	chr1H	102348422	102348633	2	CT-AC	212	11
	chr1H	102348804	102348893	2	CT-AC	90	10
	chr1H	102350748	102351650	2	CT-GC	903	11
	chr1H	102351789	102352202	2	CT-AC	414	11
	chr1H	102352359	102353130	2	CT-AC	772	11
	chr1H	102353392	102353466	2	CT-AC	75	11
	chr1H	102353512	102354011	2	CT-AC	500	11
	chr1H	102354137	102354215	2	CT-AC	79	11
	chr1H	102354337	102354411	2	CT-AC	75	11
	chr1H	102354497	102354962	2	CT-AC	466	11
	chr1H	102354497	102355282	2	CT-AC	786	4
	chr1H	102354497	102355524	2	CT-AC	1028	8
	chr1H	10239459	10240608	2	CT-AC	1150	11
	chr1H	10247587	10247662	2	CT-AC	76	10
	chr1H	1025255	1025347	1	GT-AG	93	11
	chr1H	10259095	10259185	1	GT-AG	91	1
	chr1H	10259324	10261867	1	GT-AG	2544	3
	chr1H	10261940	10262040	1	GT-AG	101	1
	chr1H	10262113	10262350	1	GT-AG	238	1
	chr1H	10262432	10262499	1	GT-AG	68	1
	chr1H	10262669	10262755	1	GT-AG	87	1
	chr1H	10263031	10263120	1	GT-AG	90	2
	chr1H	10263248	10263654	1	GT-AG	407	2
	chr1H	10263715	10263868	1	GT-AG	154	2
	chr1H	1034449	1035672	2	CT-AC	1224	6
	chr1H	103515945	103516012	1	GT-AG	68	9
	chr1H	103515945	103520017	1	GT-AG	4073	8
	chr1H	103517780	103520017	1	GT-AG	2238	10
	chr1H	103519094	103519250	1	GT-AG	157	9
	chr1H	103519555	103520035	2	CT-AC	481	11
	chr1H	103519605	103520017	1	GT-AG	413	9
	chr1H	103520129	103520190	2	CT-AC	62	7
	chr1H	103520463	103523528	2	CT-AC	3066	10
	chr1H	1035759	1035927	2	CT-AC	169	6
	chr1H	1036042	1036154	2	CT-AC	113	6
	chr1H	103604500	103604599	1	GT-AG	100	11
	chr1H	103604500	103604603	1	GT-AG	104	10
	chr1H	103604782	103605582	1	GT-AG	801	11
	chr1H	103604782	103605593	1	GT-AG	812	11
	chr1H	103605035	103605582	1	GT-AG	548	9
	chr1H	103605035	103605593	1	GT-AG	559	8
	chr1H	103605681	103605750	1	GT-AG	70	11
	chr1H	103605876	103606438	1	GT-AG	563	11
	chr1H	103605876	103606440	1	GT-AG	565	10
	chr1H	103606551	103607356	1	GT-AG	806	11
	chr1H	103607538	103609742	1	GT-AG	2205	11
	chr1H	103607538	103609842	1	GT-AG	2305	8
	chr1H	103609923	103611325	1	GT-AG	1403	10
	chr1H	103609923	103611419	1	GT-AG	1497	8
	chr1H	103611509	103612444	1	GT-AG	936	11
	chr1H	103612515	103612845	1	GT-AG	331	11
	chr1H	103612515	103612872	1	GT-AG	358	11
	chr1H	103612992	103613075	1	GT-AG	84	11
	chr1H	103613381	103613498	1	GT-AG	118	11
	chr1H	103613596	103613737	1	GT-AG	142	11
	chr1H	103613882	103614333	1	GT-AG	452	11
	chr1H	103614421	103614513	1	GT-AG	93	11
	chr1H	103614601	103614690	1	GT-AG	90	11
	chr1H	103614832	103614940	1	GT-AG	109	11
	chr1H	103615067	103615182	1	GT-AG	116	11
	chr1H	103615282	103616039	1	GT-AG	758	11
	chr1H	103615282	103616448	1	GT-AG	1167	9
	chr1H	103616108	103616448	1	GT-AG	341	11
	chr1H	103616516	103616870	1	GT-AG	355	11
	chr1H	103617042	103617115	1	GT-AG	74	11
	chr1H	103617206	103617548	1	GT-AG	343	11
	chr1H	103617630	103618294	1	GT-AG	665	11
	chr1H	103617648	103618294	1	GT-AG	647	7
	chr1H	103618369	103618661	1	GT-AG	293	11
	chr1H	103618734	103618804	1	GT-AG	71	11
	chr1H	103618895	103619004	1	GT-AG	110	11
	chr1H	1036525	1036598	2	CT-AC	74	6
	chr1H	1036733	1036890	2	CT-AC	158	6
	chr1H	1036997	1037084	2	CT-AC	88	6
	chr1H	1037207	1037525	2	CT-AC	319	7
	chr1H	1037633	1038634	2	CT-AC	1002	5
	chr1H	1038740	1038809	2	CT-AC	70	7
	chr1H	1038969	1039529	2	CT-AC	561	5
	chr1H	1039586	1040419	2	CT-AC	834	5
	chr1H	1039586	1040509	2	CT-AC	924	5
	chr1H	103969551	103969634	1	GT-AG	84	7
	chr1H	103969770	103970206	1	GT-AG	437	11
	chr1H	103970264	103970360	1	GT-AG	97	11
	chr1H	103970565	103970640	1	GT-AG	76	11
	chr1H	103970701	103971027	1	GT-AG	327	9
	chr1H	103970701	103971956	1	GT-AG	1256	11
	chr1H	103971123	103971956	1	GT-AG	834	10
	chr1H	103972084	103972554	1	GT-AG	471	11
	chr1H	103972815	103973590	1	GT-AG	776	8
	chr1H	103975548	103975652	2	CT-AC	105	11
	chr1H	103975918	103976033	2	CT-AC	116	11
	chr1H	103975950	103976033	2	CT-AC	84	11
	chr1H	103976189	103976273	2	CT-AC	85	11
	chr1H	103976460	103978020	2	CT-AC	1561	7
	chr1H	103976460	103978514	2	CT-AC	2055	11
	chr1H	103976460	103981101	2	CT-AC	4642	8
	chr1H	103976460	103981107	2	CT-AC	4648	8
	chr1H	103979808	103981101	2	CT-AC	1294	5
	chr1H	103980655	103980742	2	CT-AC	88	4
	chr1H	103981410	103981520	2	CT-AC	111	11
	chr1H	103981792	103981888	2	CT-AC	97	11
	chr1H	103981816	103981888	2	CT-AC	73	4
	chr1H	103982044	103982139	2	CT-AC	96	11
	chr1H	103982326	103982497	2	CT-AC	172	9
	chr1H	103982326	103982901	2	CT-AC	576	5
	chr1H	103982326	103982987	2	CT-AC	662	9
	chr1H	103982326	103984070	2	CT-AC	1745	11
	chr1H	103982326	103984633	2	CT-AC	2308	3
	chr1H	103982326	103984900	2	CT-AC	2575	4
	chr1H	103982326	103985104	2	CT-AC	2779	4
	chr1H	103982326	103986230	2	CT-AC	3905	11
	chr1H	103983299	103986230	2	CT-AC	2932	3
	chr1H	1040562	1040864	2	CT-AC	303	6
	chr1H	104211918	104213355	1	GT-AG	1438	10
	chr1H	104211918	104213361	1	GT-AG	1444	9
	chr1H	104213494	104213588	1	GT-AG	95	10
	chr1H	104213663	104213754	1	GT-AG	92	10
	chr1H	104214232	104214477	1	GT-AG	246	5
	chr1H	104214232	104214639	1	GT-AG	408	11
	chr1H	104214388	104214501	2	CT-AC	114	3
	chr1H	104214534	104214639	1	GT-AG	106	6
	chr1H	104214979	104215077	1	GT-AG	99	4
	chr1H	104215168	104215241	1	GT-AG	74	11
	chr1H	104215455	104216060	1	GC-AG	606	10
	chr1H	104215941	104216060	1	GT-AG	120	7
	chr1H	104415421	104415509	2	CT-AC	89	10
	chr1H	104415552	104415681	2	CT-AC	130	8
	chr1H	104415724	104415960	2	CT-AC	237	9
	chr1H	104416061	104416170	2	CT-AC	110	10
	chr1H	104416236	104417191	2	CT-AC	956	9
	chr1H	104417277	104420287	2	CT-AC	3011	10
	chr1H	104420494	104421582	2	CT-AC	1089	10
	chr1H	104746266	104746681	2	CT-AC	416	11
	chr1H	104747941	104749337	2	CT-AC	1397	7
	chr1H	104747941	104749518	2	CT-AC	1578	9
	chr1H	104747941	104749684	2	CT-AC	1744	11
	chr1H	104960171	104960362	1	GT-AG	192	10
	chr1H	104961557	104961654	2	CT-AC	98	11
	chr1H	104961842	104961951	2	CT-AC	110	11
	chr1H	104961842	104962015	2	CT-AC	174	11
	chr1H	104962086	104962221	2	CT-AC	136	11
	chr1H	104962339	104962944	2	CT-AC	606	6
	chr1H	104962408	104962944	2	CT-AC	537	11
	chr1H	104963068	104965857	2	CT-AC	2790	11
	chr1H	104966053	104966139	2	CT-AC	87	6
	chr1H	104966053	104966213	2	CT-GC	161	11
	chr1H	105080060	105080736	1	GT-AG	677	11
	chr1H	105080060	105080770	1	GT-AG	711	11
	chr1H	105081704	105082290	1	GT-AG	587	11
	chr1H	105082570	105082665	1	GT-AG	96	8
	chr1H	105082570	105082682	1	GT-AG	113	11
	chr1H	105457046	105457406	2	CT-AC	361	8
	chr1H	105663166	105663252	2	CT-AC	87	9
	chr1H	105663643	105663804	2	CT-AC	162	3
	chr1H	105663688	105663804	2	CT-AC	117	8
	chr1H	105715960	105716051	2	CT-AC	92	11
	chr1H	105716123	105718113	2	CT-AC	1991	10
	chr1H	105716123	105718154	2	CT-AC	2032	10
	chr1H	105716123	105718450	2	CT-AC	2328	10
	chr1H	105718208	105718294	2	CT-AC	87	11
	chr1H	105718359	105718450	2	CT-AC	92	11
	chr1H	105718363	105718450	2	CT-AC	88	11
	chr1H	105718518	105718645	2	CT-AC	128	11
	chr1H	105718777	105718933	2	CT-AC	157	11
	chr1H	105719042	105719679	2	CT-AC	638	11
	chr1H	105719059	105719679	2	CT-AC	621	11
	chr1H	105719746	105720602	2	CT-AC	857	11
	chr1H	105720670	105720865	2	CT-AC	196	11
	chr1H	105720943	105721447	2	CT-AC	505	11
	chr1H	105721559	105722431	2	CT-AC	873	11
	chr1H	105722545	105722951	2	CT-AC	407	9
	chr1H	105722550	105722951	2	CT-AC	402	11
	chr1H	105723026	105723139	2	CT-AC	114	5
	chr1H	105723026	105723857	2	CT-AC	832	11
	chr1H	105723937	105724561	2	CT-AC	625	11
	chr1H	105723955	105724561	2	CT-AC	607	11
	chr1H	105724615	105724763	2	CT-AC	149	11
	chr1H	105724860	105725026	2	CT-AC	167	11
	chr1H	105724917	105725026	2	CT-AC	110	11
	chr1H	105725234	105726036	2	CT-AC	803	11
	chr1H	105883232	105883444	1	GT-AG	213	9
	chr1H	105890397	105890544	2	CT-AC	148	11
	chr1H	106033959	106034093	1	GT-AG	135	2
	chr1H	106504136	106505004	2	CT-AC	869	10
	chr1H	106504136	106507111	2	CT-AC	2976	8
	chr1H	106504139	106505004	2	CT-AC	866	11
	chr1H	106504139	106507111	2	CT-AC	2973	11
	chr1H	106505154	106506804	2	CT-AC	1651	7
	chr1H	106505154	106507111	2	CT-AC	1958	10
	chr1H	106506860	106506968	2	CT-AC	109	8
	chr1H	106506860	106507111	2	CT-AC	252	8
	chr1H	106506977	106507111	2	CT-AC	135	8
	chr1H	106507014	106507111	2	CT-AC	98	8
	chr1H	106882947	106883006	2	CT-AC	60	5
	chr1H	106883467	106883532	2	CT-AC	66	6
	chr1H	106910075	106910296	2	CT-AC	222	10
	chr1H	106910100	106910296	2	CT-AC	197	11
	chr1H	106910415	106910552	2	CT-AC	138	11
	chr1H	106910598	106914807	2	CT-AC	4210	10
	chr1H	106911174	106914807	2	CT-AC	3634	10
	chr1H	106912061	106912628	2	CT-AC	568	10
	chr1H	106914938	106915818	2	CT-AC	881	11
	chr1H	106915938	106916658	2	CT-AC	721	11
	chr1H	107289944	107290980	1	GT-AG	1037	11
	chr1H	107289952	107290980	1	GT-AG	1029	10
	chr1H	107290002	107290980	1	GT-AG	979	11
	chr1H	107290023	107290980	1	GT-AG	958	11
	chr1H	107290027	107290980	1	GT-AG	954	7
	chr1H	107291178	107291665	1	GT-AG	488	11
	chr1H	107291178	107291877	1	GT-AG	700	11
	chr1H	107291739	107291877	1	GT-AG	139	6
	chr1H	107291918	107292044	1	GT-AG	127	11
	chr1H	107292141	107292378	1	GT-AG	238	11
	chr1H	107292576	107292645	1	GT-AG	70	9
	chr1H	107292576	107292660	1	GT-AG	85	11
	chr1H	107292727	107293657	1	GT-AG	931	11
	chr1H	107297948	107298083	2	CT-AC	136	9
	chr1H	107298567	107298687	2	CT-AC	121	11
	chr1H	10739751	10740838	1	GT-AG	1088	11
	chr1H	10740918	10741019	1	GT-AG	102	11
	chr1H	10741107	10741190	1	GT-AG	84	11
	chr1H	10741257	10741367	1	GT-AG	111	11
	chr1H	10741562	10742758	1	GT-AG	1197	11
	chr1H	10742901	10743035	1	GT-AG	135	11
	chr1H	10742901	10743074	1	GT-AG	174	7
	chr1H	10743117	10744227	1	GT-AG	1111	11
	chr1H	10744357	10744969	1	GT-AG	613	11
	chr1H	107444749	107444852	2	CT-AC	104	10
	chr1H	107444762	107444852	2	CT-AC	91	10
	chr1H	107445011	107446043	2	CT-AC	1033	6
	chr1H	10745048	10745631	1	GT-AG	584	11
	chr1H	10745704	10745924	1	GT-AG	221	11
	chr1H	10746006	10746145	1	GT-AG	140	11
	chr1H	10748113	10749249	2	CT-AC	1137	11
	chr1H	10748113	10749883	2	CT-AC	1771	11
	chr1H	10748125	10749883	2	CT-AC	1759	9
	chr1H	10749320	10749462	2	CT-AC	143	3
	chr1H	10749320	10749883	2	CT-AC	564	8
	chr1H	107722898	107725573	1	GT-AG	2676	2
	chr1H	107888337	107888424	1	GT-AG	88	11
	chr1H	107888463	107889482	1	GT-AG	1020	11
	chr1H	107889543	107890138	1	GT-AG	596	11
	chr1H	107890214	107890315	1	GT-AG	102	11
	chr1H	107977101	107978909	1	GC-AG	1809	7
	chr1H	108166620	108167182	1	GT-AG	563	11
	chr1H	108166620	108167186	1	GT-AG	567	11
	chr1H	108166620	108167214	1	GT-AG	595	7
	chr1H	108166733	108167182	1	GT-AG	450	8
	chr1H	108166733	108167186	1	GT-AG	454	9
	chr1H	108166799	108167182	1	GT-AG	384	6
	chr1H	108166799	108167186	1	GT-AG	388	7
	chr1H	108167306	108167403	1	GT-AG	98	11
	chr1H	108167306	108167412	1	GT-AG	107	10
	chr1H	108167538	108167649	1	GT-AG	112	11
	chr1H	108167726	108167871	1	GT-AG	146	11
	chr1H	108167974	108168067	1	GT-AG	94	11
	chr1H	108168284	108169018	1	GT-AG	735	11
	chr1H	108168608	108169018	1	GT-AG	411	7
	chr1H	108169100	108169220	1	GT-AG	121	11
	chr1H	108169305	108169384	1	GT-AG	80	11
	chr1H	108169490	108170209	1	GT-AG	720	11
	chr1H	108170389	108170558	1	GT-AG	170	11
	chr1H	108170644	108170790	1	GC-AG	147	11
	chr1H	108170993	108171060	1	GT-AG	68	11
	chr1H	108171131	108171246	1	GT-AG	116	11
	chr1H	108171317	108171630	1	GT-AG	314	11
	chr1H	108171718	108171827	1	GT-AG	110	11
	chr1H	108171721	108171827	1	GT-AG	107	11
	chr1H	108171897	108172925	1	GT-AG	1029	11
	chr1H	108173025	108173162	1	GT-AG	138	11
	chr1H	108174443	108174521	1	GT-AG	79	3
	chr1H	108174443	108174556	1	GT-AG	114	11
	chr1H	108175023	108175125	1	GT-AG	103	10
	chr1H	108239879	108240114	2	CT-AC	236	3
	chr1H	108240464	108240532	2	CT-AC	69	5
	chr1H	108242775	108242882	2	CT-AC	108	11
	chr1H	108243030	108243122	2	CT-AC	93	11
	chr1H	108243201	108243298	2	CT-AC	98	11
	chr1H	108243222	108243298	2	CT-AC	77	11
	chr1H	108243423	108243534	2	CT-AC	112	8
	chr1H	108243423	108243536	2	CT-AC	114	8
	chr1H	108243748	108244215	2	CT-AC	468	10
	chr1H	108243754	108244215	2	CT-AC	462	11
	chr1H	108244909	108244996	2	CT-AC	88	11
	chr1H	108244909	108245017	2	CT-AC	109	11
	chr1H	108245114	108248092	2	CT-AC	2979	9
	chr1H	108245114	108248139	2	CT-AC	3026	9
	chr1H	108245114	108250657	2	CT-AC	5544	8
	chr1H	108245114	108250977	2	CT-AC	5864	11
	chr1H	108247731	108248092	2	CT-AC	362	11
	chr1H	108247731	108248100	2	CT-AC	370	7
	chr1H	108247731	108248139	2	CT-AC	409	11
	chr1H	108247731	108250977	2	CT-AC	3247	11
	chr1H	108248285	108248378	2	CT-AC	94	11
	chr1H	108248285	108250657	2	CT-AC	2373	6
	chr1H	108248285	108250977	2	CT-AC	2693	11
	chr1H	108248612	108250657	2	CT-AC	2046	6
	chr1H	108248612	108250977	2	CT-AC	2366	11
	chr1H	108248619	108250657	2	CT-AC	2039	8
	chr1H	108248619	108250977	2	CT-AC	2359	11
	chr1H	108248760	108250977	2	CT-AC	2218	5
	chr1H	108248765	108250657	2	CT-AC	1893	5
	chr1H	108248765	108250977	2	CT-AC	2213	8
	chr1H	108249844	108249934	2	CT-AC	91	7
	chr1H	108249844	108250977	2	CT-AC	1134	7
	chr1H	108250061	108250977	2	CT-AC	917	11
	chr1H	108250837	108250977	2	CT-AC	141	11
	chr1H	10850084	10857202	2	CT-AC	7119	2
	chr1H	10850084	10857226	2	CT-AC	7143	4
	chr1H	10857227	10857433	2	CT-AC	207	3
	chr1H	10857254	10857322	2	CT-AC	69	1
	chr1H	108598973	108599049	1	GT-AG	77	11
	chr1H	108599083	108599183	1	GT-AG	101	11
	chr1H	108599407	108603443	1	GT-AG	4037	6
	chr1H	108599407	108603464	1	GT-AG	4058	11
	chr1H	108599543	108603468	1	GT-AG	3926	6
	chr1H	108603595	108603664	1	GT-AG	70	11
	chr1H	108603595	108603671	1	GT-AG	77	10
	chr1H	108603981	108604053	1	GT-AG	73	11
	chr1H	10867343	10867528	1	GT-AG	186	2
	chr1H	10867586	10867747	1	GT-AG	162	4
	chr1H	10867610	10867747	1	GT-AG	138	3
	chr1H	10867985	10880949	2	CT-AC	12965	1
	chr1H	109039357	109044370	1	GT-AG	5014	9
	chr1H	109039357	109044378	1	GT-AG	5022	7
	chr1H	109039357	109044509	1	GT-AG	5153	10
	chr1H	109039357	109044921	1	GT-AG	5565	11
	chr1H	109044092	109044921	1	GT-AG	830	6
	chr1H	109045026	109045111	1	GT-AG	86	11
	chr1H	109051999	109052194	2	CT-AC	196	11
	chr1H	109052288	109052384	2	CT-AC	97	11
	chr1H	109052557	109052641	2	CT-AC	85	11
	chr1H	109052557	109052819	2	CT-AC	263	11
	chr1H	109052719	109052819	2	CT-AC	101	11
	chr1H	109052980	109053113	2	CT-AC	134	11
	chr1H	109052980	109053180	2	CT-AC	201	11
	chr1H	109052980	109053297	2	CT-AC	318	11
	chr1H	109053224	109053297	2	CT-AC	74	11
	chr1H	109053358	109053449	2	CT-AC	92	11
	chr1H	109053524	109053626	2	CT-AC	103	11
	chr1H	109053529	109053626	2	CT-AC	98	10
	chr1H	109053751	109053851	2	CT-AC	101	11
	chr1H	109053930	109054140	2	CT-AC	211	11
	chr1H	109054248	109054782	2	CT-AC	535	5
	chr1H	109054248	109055013	2	CT-AC	766	6
	chr1H	109054248	109055201	2	CT-AC	954	11
	chr1H	109055307	109055406	2	CT-AC	100	11
	chr1H	10962895	10962999	1	GT-AG	105	5
	chr1H	10963118	10963282	1	GT-AG	165	4
	chr1H	109703158	109703373	1	GT-AG	216	10
	chr1H	109703236	109703373	1	GT-AG	138	6
	chr1H	11005861	11007456	2	CT-AC	1596	2
	chr1H	11023153	11023431	2	CT-AC	279	1
	chr1H	11023330	11023542	2	CT-AC	213	1
	chr1H	11049817	11061114	2	CT-AC	11298	1
	chr1H	11060953	11061114	2	CT-AC	162	1
	chr1H	110624866	110625075	1	GT-AG	210	4
	chr1H	11072190	11074832	1	GT-AG	2643	3
	chr1H	111048678	111050238	1	GT-AG	1561	11
	chr1H	11104970	11105131	2	CT-AC	162	1
	chr1H	11105132	11105293	2	CT-AC	162	2
	chr1H	11105351	11105492	2	CT-AC	142	1
	chr1H	111054867	111054968	2	CT-AC	102	11
	chr1H	111055035	111055103	2	CT-AC	69	11
	chr1H	111055168	111055290	2	CT-AC	123	11
	chr1H	111055360	111055642	2	CT-AC	283	11
	chr1H	111055735	111055812	2	CT-AC	78	11
	chr1H	111055876	111056025	2	CT-AC	150	11
	chr1H	111056102	111056329	2	CT-AC	228	11
	chr1H	111056428	111056634	2	CT-AC	207	11
	chr1H	111056683	111056928	2	CT-AC	246	11
	chr1H	111057004	111057118	2	CT-AC	115	11
	chr1H	111057177	111057260	2	CT-AC	84	11
	chr1H	111057353	111057571	2	CT-AC	219	11
	chr1H	111057650	111057721	2	CT-AC	72	11
	chr1H	111057776	111058835	2	CT-AC	1060	10
	chr1H	111058890	111059425	2	CT-AC	536	11
	chr1H	111059456	111059558	2	CT-AC	103	11
	chr1H	111059658	111059753	2	CT-AC	96	11
	chr1H	111059658	111059790	2	CT-AC	133	8
	chr1H	111059658	111059892	2	CT-AC	235	9
	chr1H	111059658	111060084	2	CT-AC	427	7
	chr1H	111059658	111060422	2	CT-AC	765	11
	chr1H	111059814	111059892	2	CT-AC	79	11
	chr1H	111059927	111060084	2	CT-AC	158	11
	chr1H	111059927	111060422	2	CT-AC	496	11
	chr1H	111060190	111060422	2	CT-AC	233	11
	chr1H	111060516	111061548	2	CT-AC	1033	11
	chr1H	111060516	111062483	2	CT-AC	1968	11
	chr1H	111061762	111062483	2	CT-AC	722	11
	chr1H	111062700	111063292	2	CT-AC	593	11
	chr1H	111063592	111063677	2	CT-AC	86	6
	chr1H	111063592	111063924	2	CT-AC	333	11
	chr1H	111063989	111064074	2	CT-AC	86	11
	chr1H	11139264	11139409	2	CT-AC	146	11
	chr1H	11139675	11140062	2	CT-AC	388	11
	chr1H	11140177	11140723	2	CT-AC	547	10
	chr1H	111403928	111405408	2	CT-GC	1481	1
	chr1H	111405481	111406642	2	CT-AC	1162	1
	chr1H	111585348	111585425	2	CT-AC	78	11
	chr1H	111585541	111585643	2	CT-AC	103	11
	chr1H	111585769	111585905	2	CT-AC	137	11
	chr1H	111585986	111586068	2	CT-AC	83	11
	chr1H	111586123	111586209	2	CT-AC	87	11
	chr1H	111586321	111586410	2	CT-AC	90	11
	chr1H	111586702	111587267	2	CT-AC	566	11
	chr1H	11165512	11165632	2	CT-AC	121	9
	chr1H	11165512	11165636	2	CT-AC	125	11
	chr1H	11165512	11165855	2	CT-AC	344	9
	chr1H	11165712	11165855	2	CT-AC	144	11
	chr1H	11165712	11165894	2	CT-AC	183	10
	chr1H	11188671	11188752	1	GT-AG	82	11
	chr1H	11188671	11193321	1	GT-AG	4651	11
	chr1H	11188805	11189364	1	GT-AG	560	11
	chr1H	11189397	11190051	1	GT-AG	655	11
	chr1H	11189397	11194115	1	GT-AG	4719	11
	chr1H	11190086	11190210	1	GT-AG	125	11
	chr1H	11190086	11194276	1	GT-AG	4191	11
	chr1H	11190094	11190210	1	GT-AG	117	7
	chr1H	11190279	11190689	1	GT-AG	411	11
	chr1H	11193229	11193321	1	GT-AG	93	11
	chr1H	11193374	11193474	1	GT-AG	101	10
	chr1H	11193374	11193624	1	GT-AG	251	11
	chr1H	11193438	11193624	1	GT-AG	187	10
	chr1H	11193657	11194115	1	GT-AG	459	11
	chr1H	11194150	11194276	1	GT-AG	127	11
	chr1H	11194150	11194300	1	GT-AG	151	7
	chr1H	11194176	11194276	1	GT-AG	101	9
	chr1H	11194345	11194740	1	GT-AG	396	11
	chr1H	11209570	11209936	2	CT-AC	367	11
	chr1H	11210083	11210201	2	CT-AC	119	11
	chr1H	11210308	11210382	2	CT-AC	75	11
	chr1H	11210461	11210577	2	CT-AC	117	11
	chr1H	11210629	11210696	2	CT-AC	68	11
	chr1H	11210758	11211300	2	CT-AC	543	11
	chr1H	11210758	11211938	2	CT-AC	1181	11
	chr1H	11211426	11211938	2	CT-AC	513	11
	chr1H	11211433	11211938	2	CT-AC	506	11
	chr1H	11212029	11212104	2	CT-AC	76	11
	chr1H	11212029	11212153	2	CT-AC	125	9
	chr1H	11212185	11212272	2	CT-AC	88	8
	chr1H	11212185	11212785	2	CT-AC	601	11
	chr1H	11212916	11213478	2	CT-AC	563	11
	chr1H	11212941	11213478	2	CT-AC	538	9
	chr1H	11213562	11213683	2	CT-AC	122	10
	chr1H	11220119	11222583	2	CT-AC	2465	1
	chr1H	11220215	11223445	1	GT-AG	3231	1
	chr1H	11220841	11222591	1	GT-AG	1751	1
	chr1H	11220850	11222682	1	GT-AG	1833	1
	chr1H	11222925	11223782	2	CT-AC	858	6
	chr1H	11223159	11223296	2	ct-AC	138	5
	chr1H	11223349	11224426	2	CT-AC	1078	1
	chr1H	11223378	11224316	2	CT-AC	939	1
	chr1H	11223378	11224388	2	CT-AC	1011	1
	chr1H	11223621	11224319	2	CT-AC	699	1
	chr1H	11223621	11224388	2	CT-AC	768	2
	chr1H	11223642	11224140	2	CT-AC	499	3
	chr1H	11223843	11224295	2	CT-AC	453	1
	chr1H	11225857	11225985	2	CT-AC	129	3
	chr1H	112443228	112443332	1	GT-AG	105	9
	chr1H	112794596	112794776	2	CT-AC	181	11
	chr1H	112794964	112795068	2	CT-AC	105	11
	chr1H	112795171	112795840	2	CT-AC	670	11
	chr1H	112795918	112796510	2	CT-AC	593	11
	chr1H	112796711	112796793	2	CT-AC	83	11
	chr1H	112797140	112797682	2	CT-AC	543	11
	chr1H	112797740	112797860	2	CT-AC	121	11
	chr1H	112798010	112798111	1	GT-AG	102	11
	chr1H	112798098	112798199	2	CT-AC	102	11
	chr1H	112798817	112798915	2	CT-GC	99	10
	chr1H	112798838	112798936	2	CT-AC	99	8
	chr1H	112799175	112799287	2	CT-AC	113	11
	chr1H	112799470	112799958	2	CT-AC	489	11
	chr1H	112800099	112801316	2	CT-AC	1218	4
	chr1H	112800099	112801373	2	CT-AC	1275	4
	chr1H	112800099	112801408	2	CT-AC	1310	11
	chr1H	112800099	112807940	2	CT-AC	7842	11
	chr1H	112943783	112943867	1	GT-AG	85	2
	chr1H	112944061	112944160	1	GT-AG	100	7
	chr1H	112944354	112944458	1	GT-AG	105	4
	chr1H	11307222	11307304	2	CT-AC	83	3
	chr1H	113482972	113483199	1	GT-AG	228	8
	chr1H	113483492	113484120	1	GT-AG	629	7
	chr1H	113485394	113485477	2	CT-AC	84	9
	chr1H	113485394	113485490	2	CT-AC	97	8
	chr1H	113485752	113485830	2	CT-AC	79	11
	chr1H	113485970	113486858	2	CT-AC	889	11
	chr1H	113485970	113487715	2	CT-AC	1746	11
	chr1H	113485970	113487945	2	CT-AC	1976	11
	chr1H	113486914	113487715	2	CT-AC	802	11
	chr1H	113486914	113487945	2	CT-AC	1032	11
	chr1H	113487771	113487945	2	CT-AC	175	11
	chr1H	113488031	113488390	2	CT-AC	360	11
	chr1H	113488572	113488996	2	CT-AC	425	11
	chr1H	113488575	113488996	2	CT-AC	422	11
	chr1H	11355340	11362825	2	CT-AC	7486	5
	chr1H	11360933	11361015	1	GT-AG	83	3
	chr1H	11365942	11366045	2	CT-AC	104	7
	chr1H	11366159	11368869	2	CT-AC	2711	6
	chr1H	11366159	11370044	2	CT-AC	3886	5
	chr1H	11368926	11370044	2	CT-AC	1119	5
	chr1H	11376585	11376739	2	CT-AC	155	2
	chr1H	1139092	1139781	1	GT-AG	690	11
	chr1H	1139092	1139857	1	GT-AG	766	7
	chr1H	1139092	1139905	1	GT-AG	814	10
	chr1H	1139092	1142580	1	GT-AG	3489	8
	chr1H	1140059	1140953	1	GT-AG	895	11
	chr1H	1140068	1140953	1	GT-AG	886	9
	chr1H	114023418	114023510	1	GT-AG	93	11
	chr1H	114023604	114024328	1	GT-AG	725	7
	chr1H	114023604	114024350	1	GT-AG	747	11
	chr1H	114024420	114024531	1	GT-AG	112	11
	chr1H	114024637	114024924	1	GT-AG	288	11
	chr1H	114024980	114025057	1	GT-AG	78	11
	chr1H	114025132	114025343	1	GT-AG	212	11
	chr1H	114025428	114025509	1	GT-AG	82	11
	chr1H	114025428	114025552	1	GT-AG	125	9
	chr1H	114025651	114025767	1	GT-AG	117	11
	chr1H	114025834	114025926	1	GC-AG	93	11
	chr1H	114026024	114026161	1	GT-AG	138	11
	chr1H	114026037	114026161	1	GT-AG	125	11
	chr1H	114434886	114442283	1	GT-AG	7398	3
	chr1H	11453081	11453167	2	CT-AC	87	6
	chr1H	11458148	11458232	2	CT-AC	85	10
	chr1H	11465038	11465124	2	CT-AC	87	6
	chr1H	11472236	11472327	2	CT-AC	92	10
	chr1H	114810877	114812692	1	GT-AG	1816	11
	chr1H	114811044	114812692	1	GT-AG	1649	11
	chr1H	114812445	114812692	1	GC-AG	248	10
	chr1H	114812836	114812932	1	GT-AG	97	9
	chr1H	114812836	114813038	1	GT-AG	203	11
	chr1H	114812962	114813038	1	GT-AG	77	11
	chr1H	114813190	114813302	1	GT-AG	113	4
	chr1H	114814989	114815060	1	GT-AG	72	8
	chr1H	114814989	114815070	1	GT-AG	82	10
	chr1H	114815141	114815822	1	GT-AG	682	5
	chr1H	114815141	114816701	1	GT-AG	1561	7
	chr1H	114815892	114815994	1	GT-AG	103	5
	chr1H	114851565	114851655	1	GT-AG	91	11
	chr1H	114851867	114852516	1	GT-AG	650	11
	chr1H	114851869	114852516	1	GT-AG	648	9
	chr1H	114852702	114853153	1	GT-AG	452	11
	chr1H	114853222	114853297	1	GT-AG	76	11
	chr1H	114853222	114853310	1	GT-AG	89	11
	chr1H	114853431	114853678	1	GT-AG	248	11
	chr1H	114853841	114853917	1	GT-AG	77	11
	chr1H	114854185	114854349	1	GT-AG	165	11
	chr1H	114855323	114859536	2	CT-AC	4214	11
	chr1H	114859601	114859772	2	CT-AC	172	10
	chr1H	114859829	114859910	2	CT-AC	82	11
	chr1H	114859993	114861437	2	CT-AC	1445	9
	chr1H	114859993	114861441	2	CT-AC	1449	11
	chr1H	114861503	114861586	2	CT-AC	84	11
	chr1H	114861681	114862283	2	CT-AC	603	11
	chr1H	114862340	114862428	2	CT-AC	89	11
	chr1H	114862492	114862586	2	CT-AC	95	11
	chr1H	11499172	11499267	2	CT-AC	96	11
	chr1H	11499527	11499837	2	CT-AC	311	9
	chr1H	11499530	11499762	2	CT-AC	233	5
	chr1H	11499530	11499837	2	CT-AC	308	11
	chr1H	11499579	11499837	2	CT-AC	259	11
	chr1H	11499946	11500057	2	CT-AC	112	8
	chr1H	11499946	11500063	2	CT-AC	118	11
	chr1H	11500205	11500288	2	CT-AC	84	11
	chr1H	11500213	11500288	2	CT-AC	76	11
	chr1H	11500411	11500506	2	CT-AC	96	11
	chr1H	11500579	11500669	2	CT-AC	91	11
	chr1H	11500730	11500837	2	CT-AC	108	11
	chr1H	115308931	115309027	1	GT-AG	97	4
	chr1H	115309471	115309549	1	GT-AG	79	5
	chr1H	115309630	115309734	1	GT-AG	105	5
	chr1H	115310091	115310563	1	GT-AG	473	8
	chr1H	115310859	115310936	1	GT-AG	78	5
	chr1H	11544283	11544373	2	CT-AC	91	11
	chr1H	11544448	11544535	2	CT-AC	88	11
	chr1H	11544771	11546568	2	CT-AC	1798	11
	chr1H	11546639	11547027	2	CT-AC	389	11
	chr1H	115486894	115487282	2	CT-AC	389	11
	chr1H	115486919	115487282	2	CT-AC	364	10
	chr1H	115487406	115488082	2	CT-AC	677	11
	chr1H	115488197	115488287	2	CT-AC	91	11
	chr1H	115488357	115488807	2	CT-AC	451	10
	chr1H	115488365	115488807	2	CT-AC	443	11
	chr1H	1155921	1157232	1	GT-AG	1312	11
	chr1H	1156448	1157232	1	GT-AG	785	8
	chr1H	115706120	115707180	1	GT-AG	1061	11
	chr1H	115706471	115707180	1	GT-AG	710	9
	chr1H	115707324	115707446	2	CT-AC	123	11
	chr1H	115707680	115707772	1	GT-AG	93	11
	chr1H	115707683	115707772	1	GT-AG	90	11
	chr1H	115707855	115707966	1	GT-AG	112	11
	chr1H	115707855	115708012	1	GT-AG	158	10
	chr1H	115709402	115709604	1	GT-AG	203	11
	chr1H	115709682	115710946	1	GT-AG	1265	11
	chr1H	115711116	115711637	1	GT-AG	522	11
	chr1H	115711727	115711918	1	GT-AG	192	11
	chr1H	115711727	115711934	1	GT-AG	208	11
	chr1H	115712084	115712167	1	GT-AG	84	11
	chr1H	115712246	115712366	1	GT-AG	121	11
	chr1H	115712471	115712569	1	GT-AG	99	11
	chr1H	1157667	1158357	1	GT-AG	691	4
	chr1H	1157778	1158357	1	GT-AG	580	11
	chr1H	11579955	11580980	1	GT-AG	1026	6
	chr1H	11581493	11581605	1	GT-AG	113	6
	chr1H	1158422	1159891	1	GT-AG	1470	11
	chr1H	116525569	116526418	2	CT-AC	850	10
	chr1H	116526332	116526418	2	CT-AC	87	11
	chr1H	116564159	116565058	2	CT-AC	900	11
	chr1H	116565294	116565493	2	CT-AC	200	11
	chr1H	116566236	116567124	2	CT-AC	889	11
	chr1H	11662549	11664435	1	GT-AG	1887	11
	chr1H	11665110	11665502	1	GT-AG	393	6
	chr1H	11665361	11665502	1	GT-AG	142	9
	chr1H	11689271	11689553	1	GT-AG	283	11
	chr1H	11689271	11689568	1	GT-AG	298	11
	chr1H	116956768	116957464	1	GT-AG	697	11
	chr1H	116956768	116957473	1	GT-AG	706	11
	chr1H	116957541	116957689	1	GT-AG	149	11
	chr1H	116957541	116957696	1	GT-AG	156	11
	chr1H	116957763	116958085	1	GT-AG	323	11
	chr1H	116958176	116958260	1	GT-AG	85	10
	chr1H	116958176	116958269	1	GT-AG	94	11
	chr1H	116958349	116958426	1	GT-AG	78	11
	chr1H	116958523	116959109	1	GT-AG	587	10
	chr1H	116958523	116967398	1	GT-AG	8876	10
	chr1H	116958523	116967728	1	GT-AG	9206	11
	chr1H	116967643	116967728	1	GT-AG	86	11
	chr1H	116969071	116969159	1	GT-AG	89	11
	chr1H	1172113	1174093	2	CT-AC	1981	4
	chr1H	1174241	1174392	2	CT-AC	152	3
	chr1H	1174447	1174525	2	CT-AC	79	4
	chr1H	1174688	1175517	2	CT-AC	830	3
	chr1H	1175602	1175863	2	CT-AC	262	3
	chr1H	117662836	117662919	2	CT-AC	84	11
	chr1H	117663076	117663164	2	CT-AC	89	11
	chr1H	117663094	117663164	2	CT-AC	71	8
	chr1H	117663384	117663503	2	CT-AC	120	11
	chr1H	117663384	117663507	2	CT-AC	124	11
	chr1H	117663618	117663818	2	CT-AC	201	11
	chr1H	117663618	117663998	2	CT-AC	381	10
	chr1H	117663894	117663984	2	CT-AC	91	7
	chr1H	117663894	117663998	2	CT-AC	105	11
	chr1H	117663894	117664002	2	CT-AC	109	9
	chr1H	117664183	117664548	2	CT-AC	366	11
	chr1H	117664183	117664968	2	CT-AC	786	11
	chr1H	117664689	117664968	2	CT-AC	280	9
	chr1H	117664737	117664968	2	CT-AC	232	11
	chr1H	117665110	117665191	2	CT-AC	82	11
	chr1H	117665110	117665275	2	CT-AC	166	10
	chr1H	117665193	117665275	2	CT-AC	83	7
	chr1H	117665203	117665275	2	CT-AC	73	5
	chr1H	11797105	11800136	2	CT-AC	3032	4
	chr1H	117975694	117975793	2	CT-AC	100	10
	chr1H	117975853	117975942	2	CT-AC	90	10
	chr1H	11800330	11800501	2	CT-AC	172	3
	chr1H	11809634	11809834	1	GT-AG	201	9
	chr1H	11810022	11810325	1	GT-AG	304	8
	chr1H	1182089	1182178	1	GT-AG	90	10
	chr1H	118627931	118631551	1	GT-AG	3621	7
	chr1H	118631859	118631970	1	GT-AG	112	8
	chr1H	118632249	118632353	1	GT-AG	105	7
	chr1H	118632674	118632785	1	GT-AG	112	8
	chr1H	118930434	118930545	2	CT-AC	112	11
	chr1H	118931117	118931229	2	CT-AC	113	9
	chr1H	118931537	118931654	2	CT-AC	118	9
	chr1H	118933619	118934445	2	CT-AC	827	11
	chr1H	118934725	118935874	2	CT-AC	1150	11
	chr1H	119173223	119173312	1	GT-AG	90	8
	chr1H	119173491	119173572	1	GT-AG	82	7
	chr1H	119371411	119371518	2	CT-AC	108	9
	chr1H	11941394	11941483	2	CT-AC	90	9
	chr1H	11941944	11942038	2	CT-AC	95	11
	chr1H	11941955	11942038	2	CT-AC	84	9
	chr1H	11942224	11942344	2	CT-AC	121	10
	chr1H	11957207	11957299	2	CT-AC	93	3
	chr1H	11980369	11981263	1	GT-AG	895	4
	chr1H	11981433	11981599	1	GT-AG	167	7
	chr1H	11982482	11982723	1	GT-AG	242	6
	chr1H	11984715	11984835	1	GT-AG	121	5
	chr1H	119899781	119901202	1	AT-AC	1422	10
	chr1H	119925312	119930214	1	GT-AG	4903	5
	chr1H	119925324	119925407	2	CT-AC	84	11
	chr1H	119925627	119925779	2	CT-AC	153	10
	chr1H	119926008	119926124	2	CT-AC	117	10
	chr1H	119926212	119926304	2	CT-GC	93	11
	chr1H	119926537	119926706	2	CT-AC	170	10
	chr1H	119996574	119997785	2	CT-AC	1212	5
	chr1H	12040852	12041162	2	CT-AC	311	10
	chr1H	12041304	12041696	2	CT-AC	393	9
	chr1H	12042612	12042767	2	CT-AC	156	3
	chr1H	12042612	12042848	2	CT-AC	237	4
	chr1H	12065541	12065672	2	CT-AC	132	5
	chr1H	12070901	12071018	2	CT-AC	118	4
	chr1H	12071670	12076308	2	CT-GC	4639	5
	chr1H	120864772	120864910	1	GT-AG	139	8
	chr1H	120865041	120865679	1	GT-AG	639	8
	chr1H	120865830	120865915	1	GC-AG	86	8
	chr1H	120866073	120866201	1	GC-AG	129	9
	chr1H	120866393	120866493	1	GT-AG	101	9
	chr1H	120866607	120866680	1	GT-AG	74	9
	chr1H	120866781	120867212	1	GT-AG	432	8
	chr1H	120867414	120867488	1	GT-AG	75	10
	chr1H	120867638	120867743	1	GT-AG	106	10
	chr1H	120867886	120867968	1	GT-AG	83	7
	chr1H	120868110	120868205	1	GT-AG	96	7
	chr1H	120868259	120868331	1	GT-AG	73	7
	chr1H	120868411	120868793	1	GT-AG	383	9
	chr1H	120869023	120869831	1	GT-AG	809	9
	chr1H	120869926	120876638	1	GT-AG	6713	8
	chr1H	120876874	120876943	1	GT-AG	70	8
	chr1H	120876874	120877994	1	GT-AG	1121	7
	chr1H	120877330	120877994	1	GT-AG	665	10
	chr1H	120878187	120878823	1	GT-AG	637	9
	chr1H	120878923	120885899	1	GT-AG	6977	7
	chr1H	120886084	120886175	1	GT-AG	92	10
	chr1H	120886449	120886801	1	GT-AG	353	11
	chr1H	120886950	120887243	1	GT-AG	294	11
	chr1H	120887396	120895856	1	GT-AG	8461	10
	chr1H	120896010	120896088	1	GT-AG	79	11
	chr1H	120896206	120896279	1	GT-AG	74	9
	chr1H	120896366	120896473	1	GT-AG	108	10
	chr1H	120896679	120896774	1	GT-AG	96	8
	chr1H	120896978	120897133	1	GT-AG	156	11
	chr1H	12093020	12095781	1	GT-AG	2762	9
	chr1H	12132128	12132497	1	GT-AG	370	2
	chr1H	12132667	12132752	1	GT-AG	86	2
	chr1H	121430021	121430121	2	CT-AC	101	7
	chr1H	121433123	121433206	2	CT-AC	84	9
	chr1H	121433462	121433599	2	CT-AC	138	5
	chr1H	121433462	121434667	2	CT-AC	1206	7
	chr1H	121433592	121433672	2	CT-AC	81	6
	chr1H	121433716	121434667	2	CT-AC	952	7
	chr1H	121434914	121435002	2	CT-AC	89	9
	chr1H	121435051	121436209	2	CT-AC	1159	7
	chr1H	121435384	121436209	2	CT-AC	826	8
	chr1H	121597757	121598121	1	GT-AG	365	3
	chr1H	121598255	121598342	1	GT-AG	88	3
	chr1H	121598415	121598518	1	GT-AG	104	4
	chr1H	121598663	121598782	1	GT-AG	120	3
	chr1H	121598843	121599047	1	GT-AG	205	3
	chr1H	121599149	121599281	1	GT-AG	133	4
	chr1H	121599450	121599975	1	GT-AG	526	1
	chr1H	121599450	121606289	1	GT-AG	6840	4
	chr1H	121606629	121607348	1	GT-AG	720	5
	chr1H	121607741	121608505	1	GT-AG	765	4
	chr1H	12198843	12199313	1	GT-AG	471	4
	chr1H	121994552	121994809	2	CT-AC	258	11
	chr1H	121994907	121994984	2	CT-AC	78	11
	chr1H	121995158	121996039	2	CT-AC	882	11
	chr1H	121996121	121996546	2	CT-AC	426	11
	chr1H	121996661	121996743	2	CT-AC	83	11
	chr1H	12226429	12226958	2	CT-AC	530	7
	chr1H	12227586	12227672	2	CT-AC	87	9
	chr1H	122695528	122695626	2	CT-AC	99	11
	chr1H	122695689	122695764	2	CT-AC	76	11
	chr1H	122695689	122696073	2	CT-AC	385	8
	chr1H	122695889	122696073	2	CT-AC	185	11
	chr1H	122696137	122696340	2	CT-AC	204	11
	chr1H	122696137	122696475	2	CT-AC	339	11
	chr1H	122696392	122696475	2	CT-AC	84	11
	chr1H	122696541	122696631	2	CT-AC	91	11
	chr1H	122696771	122697042	2	CT-AC	272	11
	chr1H	122697100	122697452	2	CT-AC	353	11
	chr1H	122697552	122697942	2	CT-AC	391	11
	chr1H	122697552	122697953	2	CT-AC	402	11
	chr1H	122698026	122698107	2	CT-AC	82	11
	chr1H	122698177	122698286	2	CT-AC	110	11
	chr1H	122698439	122698537	2	CT-AC	99	11
	chr1H	122698465	122698537	2	CT-AC	73	11
	chr1H	12286284	12287085	1	GT-AG	802	11
	chr1H	12286284	12287088	1	GT-AG	805	11
	chr1H	12286284	12287395	1	GT-AG	1112	8
	chr1H	12287305	12287395	1	GT-AG	91	11
	chr1H	12287502	12287669	1	GT-AG	168	11
	chr1H	12287502	12287688	1	GT-AG	187	11
	chr1H	12288029	12288120	1	GT-AG	92	7
	chr1H	12288029	12288390	1	GT-AG	362	11
	chr1H	12288676	12288757	1	GT-AG	82	11
	chr1H	12300493	12300638	2	CT-AC	146	1
	chr1H	12300832	12303174	2	CT-AC	2343	1
	chr1H	12303255	12304752	2	CT-AC	1498	1
	chr1H	12304881	12305180	2	CT-GC	300	1
	chr1H	12305252	12305420	2	CT-AC	169	1
	chr1H	123287406	123298125	1	GT-AG	10720	2
	chr1H	123292032	123298125	1	GT-AG	6094	2
	chr1H	123294086	123294161	2	CT-AC	76	7
	chr1H	123294346	123294781	2	CT-AC	436	3
	chr1H	123300032	123300109	1	GT-AG	78	10
	chr1H	123301955	123302159	2	CT-AC	205	11
	chr1H	123302304	123302399	2	CT-AC	96	11
	chr1H	123302530	123302825	2	CT-AC	296	11
	chr1H	123302895	123302989	2	CT-AC	95	11
	chr1H	123303110	123303209	2	CT-AC	100	11
	chr1H	123303295	123306865	2	CT-AC	3571	11
	chr1H	123306952	123307047	2	CT-AC	96	11
	chr1H	123307201	123307554	2	CT-AC	354	11
	chr1H	123307678	123307820	2	CT-AC	143	11
	chr1H	123429530	123430097	1	GT-AG	568	11
	chr1H	123429530	123430137	1	GT-AG	608	10
	chr1H	123429530	123430179	1	GT-AG	650	10
	chr1H	123429530	123430313	1	GT-AG	784	10
	chr1H	123430207	123430313	1	GT-AG	107	10
	chr1H	123430207	123430351	1	GT-AG	145	10
	chr1H	123430357	123430824	1	GT-AG	468	10
	chr1H	123430915	123432401	1	GT-AG	1487	10
	chr1H	123430915	123432405	1	GT-AG	1491	10
	chr1H	123664491	123664589	2	CT-AC	99	11
	chr1H	1237814	1237916	2	CT-AC	103	2
	chr1H	123810105	123810619	2	CT-AC	515	8
	chr1H	123839718	123839809	1	GT-AG	92	11
	chr1H	123840668	123841957	1	GT-AG	1290	11
	chr1H	123842120	123842228	1	GT-AG	109	11
	chr1H	123843908	123844031	2	CT-AC	124	11
	chr1H	123844097	123844233	2	CT-AC	137	10
	chr1H	123844297	123844470	2	CT-AC	174	10
	chr1H	123844520	123844632	2	CT-AC	113	9
	chr1H	1238493	1238700	2	CT-AC	208	2
	chr1H	1239271	1243380	2	CT-AC	4110	2
	chr1H	1243888	1248248	2	CT-AC	4361	2
	chr1H	12441833	12442596	1	GT-AG	764	11
	chr1H	12442504	12442596	1	GT-AG	93	6
	chr1H	12442830	12442925	1	GT-AG	96	11
	chr1H	12443214	12443292	1	GT-AG	79	11
	chr1H	12443422	12443525	1	GT-AG	104	11
	chr1H	12443700	12444034	1	GT-AG	335	10
	chr1H	12443700	12444549	1	GT-AG	850	11
	chr1H	12444658	12444764	1	GT-AG	107	11
	chr1H	124687600	124690754	2	CT-GC	3155	8
	chr1H	124690827	124703752	2	CT-AC	12926	8
	chr1H	12469369	12469759	2	CT-AC	391	4
	chr1H	12469922	12471250	2	CT-AC	1329	7
	chr1H	124700572	124703752	2	CT-AC	3181	11
	chr1H	124703141	124703752	2	CT-AC	612	4
	chr1H	124703859	124703964	2	CT-AC	106	11
	chr1H	124703859	124704054	2	CT-AC	196	8
	chr1H	12480190	12480910	1	GT-AG	721	11
	chr1H	12480190	12484417	1	GT-AG	4228	5
	chr1H	12481965	12482058	1	GT-AG	94	7
	chr1H	12483952	12484417	1	GT-AG	466	8
	chr1H	12483952	12485042	1	GT-AG	1091	7
	chr1H	12483952	12485091	1	GT-AG	1140	7
	chr1H	12483952	12485391	1	GT-AG	1440	4
	chr1H	12483952	12485450	1	GT-AG	1499	7
	chr1H	12483952	12487664	1	GT-AG	3713	2
	chr1H	12484977	12485091	1	GT-AG	115	6
	chr1H	12485292	12485391	1	GT-AG	100	8
	chr1H	12485600	12485940	1	GT-AG	341	10
	chr1H	12485600	12487664	1	GT-AG	2065	5
	chr1H	12485600	12487854	1	GT-AG	2255	2
	chr1H	12486023	12487664	1	GT-AG	1642	8
	chr1H	124906602	124915462	2	CT-AC	8861	9
	chr1H	124915569	124915709	2	CT-AC	141	10
	chr1H	12496237	12499917	2	CT-AC	3681	10
	chr1H	12499993	12500277	2	CT-AC	285	11
	chr1H	125063419	125063492	1	GT-AG	74	2
	chr1H	125063419	125063556	1	GT-AG	138	3
	chr1H	125063663	125063881	1	GT-AG	219	5
	chr1H	12554024	12554300	1	GT-AG	277	11
	chr1H	12554024	12554316	1	GT-AG	293	11
	chr1H	12566411	12566495	2	CT-AC	85	11
	chr1H	12567474	12569384	2	CT-AC	1911	10
	chr1H	125857035	125857107	1	GT-AG	73	11
	chr1H	125857035	125857134	1	GT-AG	100	9
	chr1H	125857246	125857313	1	GT-AG	68	11
	chr1H	125857246	125857319	1	GT-AG	74	11
	chr1H	125857377	125859153	1	GT-AG	1777	11
	chr1H	125859926	125860292	1	GT-AG	367	11
	chr1H	125860419	125860498	1	GT-AG	80	11
	chr1H	125860419	125860644	1	GT-AG	226	11
	chr1H	125860776	125861019	1	GT-AG	244	11
	chr1H	125929908	125930954	1	GT-AG	1047	9
	chr1H	125931030	125944985	1	GC-AG	13956	9
	chr1H	126245369	126245824	2	CT-AC	456	6
	chr1H	126245706	126245824	2	CT-AC	119	7
	chr1H	126246162	126246336	2	CT-AC	175	10
	chr1H	126246671	126246865	2	CT-GC	195	11
	chr1H	126246671	126247192	2	CT-AC	522	11
	chr1H	126246903	126247192	2	CT-AC	290	11
	chr1H	126247265	126247591	2	CT-AC	327	11
	chr1H	126247642	126248102	2	CT-AC	461	11
	chr1H	126247673	126247758	2	CT-AC	86	11
	chr1H	126247673	126248102	2	CT-AC	430	11
	chr1H	126247673	126248140	2	CT-AC	468	6
	chr1H	126247816	126248102	2	CT-AC	287	11
	chr1H	126248007	126248102	2	CT-AC	96	9
	chr1H	126248212	126248335	2	CT-AC	124	9
	chr1H	126248212	126248342	2	CT-AC	131	9
	chr1H	126248409	126249287	2	CT-AC	879	11
	chr1H	126248409	126249289	2	CT-AC	881	7
	chr1H	126419304	126419812	1	GT-AG	509	6
	chr1H	126419725	126419812	1	GT-AG	88	10
	chr1H	126419725	126419819	1	GT-AG	95	5
	chr1H	126420027	126420120	1	GT-AG	94	11
	chr1H	126420031	126420120	1	GT-AG	90	11
	chr1H	126420035	126420120	1	GT-AG	86	6
	chr1H	126420236	126420891	1	GT-AG	656	7
	chr1H	126420236	126421444	1	GT-AG	1209	11
	chr1H	126421507	126421609	1	GT-AG	103	11
	chr1H	126940928	126942710	1	GT-AG	1783	10
	chr1H	126942168	126942710	1	GT-AG	543	11
	chr1H	126943442	126944293	1	GT-AG	852	7
	chr1H	126943442	126944512	1	GT-AG	1071	11
	chr1H	126943442	126946212	1	GT-AG	2771	9
	chr1H	126944420	126944512	1	GT-AG	93	10
	chr1H	126944625	126945752	1	GT-AG	1128	11
	chr1H	126944625	126946212	1	GT-AG	1588	10
	chr1H	126945857	126945932	1	GT-AG	76	5
	chr1H	126945857	126945962	1	GT-AG	106	7
	chr1H	126945857	126946212	1	GT-AG	356	10
	chr1H	126946078	126946212	1	GT-AG	135	8
	chr1H	126946329	126957604	1	GT-AG	11276	2
	chr1H	126946368	126957604	1	GT-AG	11237	3
	chr1H	126946381	126957604	1	GT-AG	11224	1
	chr1H	126967965	126968068	1	GT-AG	104	2
	chr1H	12715852	12716199	1	GT-AG	348	11
	chr1H	12715852	12716472	1	GT-AG	621	10
	chr1H	12716270	12716371	1	GT-AG	102	8
	chr1H	12716270	12716472	1	GT-AG	203	11
	chr1H	12716270	12716476	1	GT-AG	207	9
	chr1H	12716289	12716472	1	GT-AG	184	11
	chr1H	12716605	12716815	1	GT-AG	211	11
	chr1H	12716945	12717144	1	GT-AG	200	11
	chr1H	12718934	12719212	2	CT-AC	279	5
	chr1H	12718943	12719032	2	CT-GC	90	11
	chr1H	1274547	1275034	2	CT-AC	488	10
	chr1H	1274883	1275034	2	CT-AC	152	6
	chr1H	1275213	1275365	2	CT-AC	153	4
	chr1H	1275250	1275365	2	CT-AC	116	10
	chr1H	1275250	1275417	2	CT-AC	168	7
	chr1H	1275503	1275609	2	CT-AC	107	9
	chr1H	1275510	1275609	2	CT-AC	100	11
	chr1H	1275520	1275609	2	CT-AC	90	10
	chr1H	1275539	1275609	2	CT-AC	71	7
	chr1H	1275709	1275934	2	CT-AC	226	11
	chr1H	127600982	127601140	1	GT-AG	159	1
	chr1H	127601444	127601526	1	GT-AG	83	1
	chr1H	127601686	127602389	1	GT-AG	704	1
	chr1H	127601686	127602394	1	GT-AG	709	1
	chr1H	12765393	12765498	1	GT-AG	106	8
	chr1H	12765619	12766156	1	GT-AG	538	7
	chr1H	12766352	12766621	1	GT-AG	270	4
	chr1H	12766989	12767963	1	GT-AG	975	1
	chr1H	12768177	12768506	1	GT-AG	330	5
	chr1H	12768568	12768727	1	GT-AG	160	6
	chr1H	128158210	128158308	2	CT-AC	99	11
	chr1H	128158423	128158564	2	CT-AC	142	11
	chr1H	128158839	128158976	2	CT-AC	138	11
	chr1H	128158895	128158976	2	CT-AC	82	7
	chr1H	128159300	128159385	2	CT-AC	86	11
	chr1H	128159503	128159587	2	CT-AC	85	11
	chr1H	128159684	128159889	2	CT-AC	206	11
	chr1H	128160064	128160161	2	CT-AC	98	11
	chr1H	128160329	128160410	2	CT-AC	82	11
	chr1H	128160577	128161140	2	CT-AC	564	11
	chr1H	128161280	128161389	2	CT-AC	110	11
	chr1H	128161583	128161768	2	CT-AC	186	11
	chr1H	128161852	128161952	2	CT-AC	101	10
	chr1H	128162060	128162489	2	CT-AC	430	3
	chr1H	128162060	128163557	2	CT-AC	1498	10
	chr1H	128169006	128169685	2	CT-AC	680	11
	chr1H	128169830	128174733	2	CT-AC	4904	10
	chr1H	128171267	128174733	2	CT-AC	3467	7
	chr1H	1286856	1287741	2	CT-AC	886	9
	chr1H	1286856	1287750	2	CT-AC	895	11
	chr1H	1286856	1287778	2	CT-AC	923	10
	chr1H	1288028	1288289	2	CT-AC	262	11
	chr1H	129110065	129110743	2	CT-AC	679	9
	chr1H	129332450	129332570	1	GT-AG	121	3
	chr1H	129332450	129337087	1	GT-AG	4638	4
	chr1H	12949454	12949719	2	CT-GC	266	10
	chr1H	12949571	12949701	1	GC-AG	131	10
	chr1H	12951354	12951448	2	CT-AC	95	11
	chr1H	12951531	12951866	2	CT-AC	336	11
	chr1H	12951984	12952056	2	CT-AC	73	8
	chr1H	12951988	12952060	2	CT-AC	73	11
	chr1H	12952127	12952294	2	CT-AC	168	11
	chr1H	12952403	12952493	2	CT-AC	91	11
	chr1H	12952560	12952828	2	CT-AC	269	11
	chr1H	12952858	12952940	2	CT-AC	83	11
	chr1H	12953089	12953440	2	CT-AC	352	4
	chr1H	12953089	12953801	2	CT-AC	713	10
	chr1H	12953089	12954338	2	CT-AC	1250	11
	chr1H	12953510	12954338	2	CT-AC	829	3
	chr1H	12953833	12954338	2	CT-AC	506	5
	chr1H	12954501	12954561	2	CT-AC	61	3
	chr1H	129597041	129607065	2	CT-AC	10025	10
	chr1H	12969899	12970070	2	CT-AC	172	5
	chr1H	12970002	12970070	2	CT-AC	69	4
	chr1H	12971971	12972076	2	CT-AC	106	6
	chr1H	12972224	12972337	2	CT-AC	114	2
	chr1H	12972262	12972337	2	CT-AC	76	6
	chr1H	12973003	12974237	2	CT-AC	1235	1
	chr1H	12991343	12991428	2	CT-AC	86	11
	chr1H	12991612	12991937	2	CT-AC	326	2
	chr1H	12991612	12991957	2	CT-AC	346	11
	chr1H	12992071	12992194	2	CT-AC	124	6
	chr1H	12992096	12992194	2	CT-AC	99	11
	chr1H	12992278	12992578	2	CT-AC	301	11
	chr1H	12992688	12992802	2	CT-AC	115	11
	chr1H	12992759	12992848	2	CT-AC	90	6
	chr1H	12992995	12993603	2	CT-AC	609	11
	chr1H	12993768	12993855	2	CT-AC	88	11
	chr1H	12993933	12994018	2	CT-AC	86	11
	chr1H	12994132	12994216	2	CT-AC	85	11
	chr1H	12994439	12995156	2	CT-AC	718	7
	chr1H	12994439	12995737	2	CT-AC	1299	5
	chr1H	12994455	12995156	2	CT-AC	702	10
	chr1H	12994455	12995727	2	CT-GC	1273	11
	chr1H	12994455	12995737	2	CT-AC	1283	9
	chr1H	12995989	12996096	2	CT-AC	108	11
	chr1H	12996161	12996651	2	CT-AC	491	7
	chr1H	12996161	12996746	2	CT-AC	586	11
	chr1H	12996808	12998895	2	CT-AC	2088	10
	chr1H	12997153	12997451	2	CT-GC	299	10
	chr1H	12999049	12999842	2	CT-AC	794	10
	chr1H	12999080	12999842	2	CT-AC	763	9
	chr1H	13000039	13000895	2	CT-AC	857	7
	chr1H	13000039	13001832	2	CT-AC	1794	11
	chr1H	13000990	13001832	2	CT-AC	843	9
	chr1H	13002134	13002223	2	CT-AC	90	11
	chr1H	13002137	13002223	2	CT-AC	87	11
	chr1H	13002390	13003231	2	CT-AC	842	11
	chr1H	13003443	13003561	2	CT-AC	119	11
	chr1H	13003612	13005218	2	CT-AC	1607	10
	chr1H	13003860	13005218	2	CT-AC	1359	9
	chr1H	13004532	13005218	2	CT-AC	687	5
	chr1H	13004661	13005218	2	CT-AC	558	3
	chr1H	13035010	13035694	1	GT-AG	685	11
	chr1H	13035767	13036291	1	GT-AG	525	8
	chr1H	13035767	13036315	1	GT-AG	549	6
	chr1H	130362267	130362794	2	GT-AT	528	6
	chr1H	13036243	13036315	1	GT-AG	73	10
	chr1H	13036388	13036754	1	GT-AG	367	11
	chr1H	13036821	13036914	1	GT-AG	94	10
	chr1H	13036983	13037076	1	GT-AG	94	8
	chr1H	130504611	130504696	2	CT-AC	86	11
	chr1H	130504858	130505351	2	CT-AC	494	11
	chr1H	130505424	130506695	2	CT-AC	1272	11
	chr1H	130506900	130507013	2	CT-AC	114	11
	chr1H	130507078	130507184	2	CT-AC	107	11
	chr1H	130507083	130507184	2	CT-AC	102	11
	chr1H	130507244	130507350	2	CT-AC	107	11
	chr1H	130507784	130507872	1	GT-AG	89	7
	chr1H	130507784	130507875	1	GT-AG	92	11
	chr1H	130507784	130510057	1	GT-AG	2274	11
	chr1H	130507788	130507875	1	GT-AG	88	11
	chr1H	130507968	130508061	1	GT-AG	94	6
	chr1H	130507968	130508067	1	GT-AG	100	11
	chr1H	130508159	130510057	1	GT-AG	1899	11
	chr1H	13054026	13058103	2	CT-AC	4078	4
	chr1H	13054708	13054780	1	GT-AG	73	7
	chr1H	13054708	13054785	1	GT-AG	78	5
	chr1H	13054817	13058103	2	CT-AC	3287	4
	chr1H	13054825	13058103	2	CT-AC	3279	9
	chr1H	13054936	13058756	1	GT-AG	3821	3
	chr1H	13055251	13058103	2	CT-AC	2853	3
	chr1H	13057803	13057896	2	CT-AC	94	10
	chr1H	13057963	13058103	2	CT-AC	141	11
	chr1H	13058176	13058248	2	CT-AC	73	10
	chr1H	13058176	13058715	2	CT-AC	540	6
	chr1H	13058200	13058715	2	CT-AC	516	8
	chr1H	13058788	13059469	2	CT-AC	682	11
	chr1H	13058788	13067465	2	CT-AC	8678	2
	chr1H	13058788	13067499	2	CT-AC	8712	9
	chr1H	13059603	13067465	2	CT-AC	7863	9
	chr1H	13059603	13067499	2	CT-AC	7897	7
	chr1H	13066322	13079879	1	GT-AG	13558	7
	chr1H	130720492	130720577	2	CT-AC	86	1
	chr1H	13072726	13072803	2	CT-AC	78	4
	chr1H	13109302	13109389	1	GT-AG	88	4
	chr1H	13109758	13110225	1	GT-AG	468	4
	chr1H	13110521	13110600	1	GT-AG	80	7
	chr1H	1311059	1311409	1	GT-AG	351	10
	chr1H	1311955	1312096	1	GT-AG	142	11
	chr1H	131205686	131206202	1	GT-AG	517	9
	chr1H	131206331	131206786	1	GT-AG	456	10
	chr1H	131207145	131207226	1	GT-AG	82	9
	chr1H	1312161	1312266	1	GT-AG	106	11
	chr1H	131439698	131439835	1	GT-AG	138	11
	chr1H	131439947	131440692	1	GT-AG	746	10
	chr1H	13156268	13156665	2	CT-AC	398	2
	chr1H	13160851	13161003	2	CT-AC	153	9
	chr1H	13160879	13161003	2	CT-AC	125	11
	chr1H	13161090	13163306	2	CT-AC	2217	10
	chr1H	13161090	13166586	2	CT-AC	5497	6
	chr1H	13171956	13172036	1	GT-AG	81	4
	chr1H	131743882	131743967	2	CT-AC	86	11
	chr1H	131744165	131744330	2	CT-AC	166	11
	chr1H	131744590	131744663	2	CT-AC	74	11
	chr1H	131744877	131744975	2	CT-AC	99	11
	chr1H	131745102	131745190	2	CT-AC	89	11
	chr1H	131745329	131745407	2	CT-AC	79	11
	chr1H	131745754	131745854	2	CT-AC	101	11
	chr1H	131746122	131746289	2	CT-AC	168	11
	chr1H	131746483	131746571	2	CT-AC	89	11
	chr1H	131746657	131746768	2	CT-AC	112	11
	chr1H	131746960	131747179	2	CT-AC	220	11
	chr1H	131747376	131747631	2	CT-AC	256	9
	chr1H	131747376	131747949	2	CT-AC	574	11
	chr1H	13202760	13202930	1	GT-AG	171	8
	chr1H	13202772	13202930	1	GT-AG	159	10
	chr1H	13202772	13203423	1	GT-AG	652	7
	chr1H	13203050	13203171	1	GT-AG	122	6
	chr1H	13203193	13203423	1	GT-AG	231	7
	chr1H	13203270	13203423	1	GT-AG	154	11
	chr1H	13203793	13206133	1	GT-AG	2341	10
	chr1H	132233907	132234209	1	GT-AG	303	10
	chr1H	132234367	132234848	1	GT-AG	482	9
	chr1H	132234957	132235243	1	GT-AG	287	9
	chr1H	13232399	13232615	2	CT-AC	217	2
	chr1H	132633588	132634581	1	GT-AG	994	10
	chr1H	132633617	132634561	1	GT-AG	945	10
	chr1H	132633617	132634581	1	GT-AG	965	11
	chr1H	132633617	132635327	1	GT-AG	1711	11
	chr1H	132634659	132635327	1	GT-AG	669	11
	chr1H	13266825	13270796	1	GT-AG	3972	3
	chr1H	132829123	132830174	2	CT-AC	1052	6
	chr1H	132829393	132830170	2	CT-AC	778	9
	chr1H	132829393	132830174	2	CT-AC	782	10
	chr1H	132829393	132830645	2	CT-AC	1253	10
	chr1H	132829393	132830681	2	CT-AC	1289	6
	chr1H	132830264	132830645	2	CT-AC	382	11
	chr1H	132830487	132830645	2	CT-AC	159	11
	chr1H	132830805	132830907	2	CT-AC	103	11
	chr1H	132831053	132831173	2	CT-AC	121	11
	chr1H	132831303	132843785	2	CT-AC	12483	8
	chr1H	132831351	132831454	2	CT-AC	104	11
	chr1H	132831351	132843785	2	CT-AC	12435	10
	chr1H	132831351	132844372	2	CT-AC	13022	8
	chr1H	132831351	132844810	2	CT-AC	13460	4
	chr1H	132831351	132845045	2	CT-AC	13695	9
	chr1H	132843681	132843785	2	CT-AC	105	10
	chr1H	132843922	132844014	2	CT-AC	93	11
	chr1H	132843922	132844026	2	CT-AC	105	11
	chr1H	132844465	132845045	2	CT-AC	581	11
	chr1H	132844465	132847163	2	CT-AC	2699	10
	chr1H	132845260	132847163	2	CT-AC	1904	10
	chr1H	132845267	132847163	2	CT-AC	1897	9
	chr1H	132845279	132847163	2	CT-AC	1885	8
	chr1H	132845361	132847163	2	CT-AC	1803	10
	chr1H	132845368	132847163	2	CT-AC	1796	10
	chr1H	132846352	132847163	2	CT-AC	812	5
	chr1H	132847248	132848518	2	CT-AC	1271	8
	chr1H	132847248	132848561	2	CT-AC	1314	10
	chr1H	132848685	132849011	2	CT-AC	327	11
	chr1H	1330121	1330709	1	GT-AG	589	10
	chr1H	1330774	1332502	1	GT-AG	1729	10
	chr1H	13329397	13333845	2	CT-AC	4449	6
	chr1H	133887646	133887724	2	CT-AC	79	11
	chr1H	13395363	13395449	2	CT-AC	87	4
	chr1H	13400525	13400636	2	CT-AC	112	8
	chr1H	1340432	1340537	2	CT-AC	106	10
	chr1H	1340602	1340729	2	CT-AC	128	9
	chr1H	1341275	1341682	2	CT-AC	408	10
	chr1H	13499816	13499899	1	GT-AG	84	11
	chr1H	13499990	13500323	1	GT-AG	334	11
	chr1H	13500359	13500492	1	GT-AG	134	11
	chr1H	13500572	13500683	1	GT-AG	112	11
	chr1H	13500774	13501851	1	GT-AG	1078	11
	chr1H	13501928	13502030	1	GT-AG	103	11
	chr1H	13502110	13502189	1	GT-AG	80	11
	chr1H	13502319	13503836	1	GT-AG	1518	11
	chr1H	13503936	13505960	1	GT-AG	2025	10
	chr1H	13506066	13506143	1	GT-AG	78	11
	chr1H	13506294	13506976	1	GT-AG	683	11
	chr1H	13507070	13513082	1	GT-AG	6013	10
	chr1H	13507070	13513182	1	GT-AG	6113	11
	chr1H	13507070	13513306	1	GT-AG	6237	9
	chr1H	135073063	135073865	2	CT-AC	803	10
	chr1H	135073986	135074115	2	CT-AC	130	10
	chr1H	135074017	135074115	2	CT-AC	99	10
	chr1H	135074208	135075376	2	CT-AC	1169	9
	chr1H	135074208	135075542	2	CT-AC	1335	10
	chr1H	135075628	135076857	2	CT-AC	1230	11
	chr1H	135076256	135076857	2	CT-AC	602	8
	chr1H	135084659	135084994	2	CT-AC	336	10
	chr1H	135084669	135084994	2	CT-AC	326	10
	chr1H	135085511	135085706	2	CT-AC	196	11
	chr1H	135085524	135085706	2	CT-AC	183	7
	chr1H	135085963	135088073	2	CT-AC	2111	11
	chr1H	135086847	135088073	2	CT-AC	1227	9
	chr1H	13513235	13513306	1	GT-AG	72	11
	chr1H	13513419	13514026	1	GT-AG	608	11
	chr1H	13514236	13514525	1	GT-AG	290	10
	chr1H	13514236	13515034	1	GT-AG	799	11
	chr1H	13514563	13515034	1	GT-AG	472	10
	chr1H	13515100	13515534	1	GT-AG	435	11
	chr1H	13515140	13515534	1	GT-AG	395	7
	chr1H	13515621	13516818	1	GT-AG	1198	11
	chr1H	13516862	13516942	1	GT-AG	81	11
	chr1H	13517070	13517789	1	GT-AG	720	11
	chr1H	13517871	13517990	1	GT-AG	120	11
	chr1H	13517917	13517990	1	GT-AG	74	11
	chr1H	13519788	13520773	1	GT-AG	986	6
	chr1H	13520904	13521139	1	GT-AG	236	8
	chr1H	13521278	13521412	1	GT-AG	135	6
	chr1H	13521547	13522387	1	GT-AG	841	8
	chr1H	13522514	13522612	1	GT-AG	99	7
	chr1H	13522717	13522817	1	GT-AG	101	7
	chr1H	13540872	13543422	2	CT-AC	2551	4
	chr1H	13574811	13575321	1	GT-AG	511	11
	chr1H	13574811	13575347	1	GT-AG	537	11
	chr1H	13575431	13575524	1	GT-AG	94	11
	chr1H	13575602	13575725	1	GT-AG	124	10
	chr1H	13575808	13575896	1	GC-AG	89	10
	chr1H	13575945	13576128	1	GT-AG	184	10
	chr1H	13576285	13576372	1	GT-AG	88	10
	chr1H	13576470	13576580	1	GT-AG	111	11
	chr1H	13576624	13576857	1	GT-AG	234	11
	chr1H	13576926	13577029	1	GT-AG	104	11
	chr1H	13577115	13577199	1	GT-AG	85	11
	chr1H	13577249	13577454	1	GT-AG	206	11
	chr1H	13577528	13577605	1	GT-AG	78	11
	chr1H	13577667	13578772	1	GT-AG	1106	11
	chr1H	13578840	13578916	1	GT-AG	77	11
	chr1H	13578974	13579070	1	GT-AG	97	11
	chr1H	13579125	13579218	1	GT-AG	94	11
	chr1H	13579125	13579223	1	GT-AG	99	11
	chr1H	13579348	13579717	1	GT-AG	370	11
	chr1H	13579348	13579735	1	GT-AG	388	11
	chr1H	13579800	13579903	1	GT-AG	104	11
	chr1H	13579978	13580059	1	GT-AG	82	11
	chr1H	13580114	13580229	1	GT-AG	116	11
	chr1H	13580299	13580646	1	GT-AG	348	6
	chr1H	13580299	13580853	1	GT-AG	555	11
	chr1H	13580944	13581077	1	GT-AG	134	11
	chr1H	13581186	13581429	1	GT-AG	244	11
	chr1H	13584659	13586253	2	CT-AC	1595	11
	chr1H	13586312	13586400	2	CT-AC	89	11
	chr1H	13587613	13588144	1	GT-AG	532	11
	chr1H	13588277	13588758	1	GT-AG	482	11
	chr1H	13588922	13589889	1	GT-AG	968	11
	chr1H	13589937	13590018	1	GT-AG	82	11
	chr1H	13595810	13596136	1	GT-AG	327	5
	chr1H	13595810	13596238	1	GT-AG	429	5
	chr1H	136145015	136145178	1	GT-AG	164	11
	chr1H	136444052	136444150	2	CT-AC	99	6
	chr1H	136528472	136528561	2	CT-AC	90	8
	chr1H	136528472	136528565	2	CT-AC	94	9
	chr1H	136528846	136529785	2	CT-AC	940	11
	chr1H	136528886	136532904	1	GT-AG	4019	10
	chr1H	136529475	136529785	2	CT-AC	311	7
	chr1H	136532032	136532419	2	CT-AC	388	9
	chr1H	136532032	136532955	2	CT-AC	924	11
	chr1H	136532085	136532192	1	GT-AG	108	2
	chr1H	136533162	136534915	2	CT-AC	1754	11
	chr1H	136639418	136639554	2	CT-AC	137	2
	chr1H	136639663	136639759	2	CT-AC	97	3
	chr1H	136639916	136640002	2	CT-AC	87	3
	chr1H	136640152	136640284	2	CT-AC	133	2
	chr1H	136640442	136640534	2	CT-AC	93	1
	chr1H	136785117	136785420	1	GT-AG	304	10
	chr1H	136786276	136786749	1	GT-AG	474	11
	chr1H	1368592	1369477	2	CT-AC	886	9
	chr1H	1368592	1369486	2	CT-AC	895	11
	chr1H	1368592	1369514	2	CT-AC	923	10
	chr1H	13687427	13687503	2	CT-AC	77	11
	chr1H	13690703	13690862	2	CT-AC	160	10
	chr1H	13690703	13695075	2	CT-AC	4373	8
	chr1H	13691095	13692831	2	CT-AC	1737	9
	chr1H	13691095	13694787	2	CT-AC	3693	9
	chr1H	13691095	13695075	2	CT-AC	3981	9
	chr1H	13692282	13692859	1	GT-AG	578	11
	chr1H	13694865	13695075	2	CT-AC	211	8
	chr1H	13694998	13695075	2	CT-AC	78	8
	chr1H	13695169	13695264	2	CT-AC	96	9
	chr1H	1369764	1370025	2	CT-AC	262	11
	chr1H	13726264	13727266	2	CT-AC	1003	11
	chr1H	13726264	13727329	2	CT-AC	1066	11
	chr1H	137264596	137264936	2	CT-AC	341	9
	chr1H	137265183	137265275	2	CT-AC	93	10
	chr1H	137265403	137265738	2	CT-AC	336	9
	chr1H	137265982	137266067	2	CT-AC	86	9
	chr1H	137266167	137266356	2	CT-AC	190	9
	chr1H	137266473	137267753	2	CT-AC	1281	8
	chr1H	137267981	137268106	2	CT-AC	126	9
	chr1H	137268220	137268345	2	CT-AC	126	10
	chr1H	137268467	137268575	2	CT-AC	109	9
	chr1H	137268791	137268911	2	CT-AC	121	9
	chr1H	137269096	137269578	2	CT-AC	483	8
	chr1H	137270333	137274003	2	CT-AC	3671	6
	chr1H	137270342	137274003	2	CT-AC	3662	8
	chr1H	13727381	13728047	2	CT-AC	667	11
	chr1H	13727381	13732272	2	CT-AC	4892	10
	chr1H	137274103	137275179	2	CT-AC	1077	9
	chr1H	13728180	13732272	2	CT-AC	4093	11
	chr1H	13732387	13733098	2	CT-AC	712	11
	chr1H	13733242	13734472	2	CT-AC	1231	11
	chr1H	13733248	13734472	2	CT-AC	1225	11
	chr1H	13734552	13734649	2	CT-AC	98	11
	chr1H	13734552	13734679	2	CT-AC	128	7
	chr1H	137473436	137473521	1	GT-AG	86	9
	chr1H	137473765	137474100	1	GT-AG	336	9
	chr1H	137474228	137474320	1	GT-AG	93	10
	chr1H	137474567	137474907	1	GT-AG	341	9
	chr1H	137527666	137527791	1	GT-AG	126	10
	chr1H	137527905	137528030	1	GT-AG	126	9
	chr1H	138927235	138927359	1	GT-AG	125	11
	chr1H	138927235	138927552	1	GT-AG	318	11
	chr1H	138927235	138927558	1	GT-AG	324	11
	chr1H	138927235	138928229	1	GT-AG	995	8
	chr1H	138927235	138929495	1	GT-AG	2261	9
	chr1H	138927360	138927552	1	GT-AG	193	8
	chr1H	138927438	138927552	1	GT-AG	115	4
	chr1H	138927468	138927552	1	GT-AG	85	10
	chr1H	138928786	138929495	1	GT-AG	710	11
	chr1H	138929706	138929870	1	GT-AG	165	11
	chr1H	138929710	138929870	1	GT-AG	161	8
	chr1H	138929896	138930053	1	GT-AG	158	9
	chr1H	138929967	138930053	1	GT-AG	87	11
	chr1H	138930252	138930611	1	GT-AG	360	11
	chr1H	138930807	138930888	1	GT-AG	82	11
	chr1H	138931036	138931130	1	GC-AG	95	11
	chr1H	138931281	138931424	1	GT-AG	144	11
	chr1H	138931556	138931636	1	GT-AG	81	11
	chr1H	139116509	139124980	1	GT-AG	8472	7
	chr1H	139116881	139119862	1	GT-AG	2982	5
	chr1H	139116987	139119967	1	GC-AG	2981	10
	chr1H	139117004	139119984	1	GT-AG	2981	8
	chr1H	139117004	139125388	1	GT-AG	8385	10
	chr1H	139117050	139125434	1	GT-AG	8385	10
	chr1H	139117195	139120175	1	GT-AG	2981	9
	chr1H	139117418	139120399	2	CT-AC	2982	10
	chr1H	139118876	139124281	1	GT-AG	5406	8
	chr1H	139119080	139124485	2	CT-GC	5406	10
	chr1H	139119110	139124515	1	GT-AG	5406	10
	chr1H	139119576	139124980	1	GT-AG	5405	10
	chr1H	139119650	139125053	1	GT-AG	5404	10
	chr1H	139119985	139125388	1	GT-AG	5404	10
	chr1H	139120031	139125434	1	GT-AG	5404	10
	chr1H	139120147	139129470	2	CT-AC	9324	9
	chr1H	139122805	139134255	2	CT-GC	11451	6
	chr1H	139123858	139131109	2	CT-AC	7252	8
	chr1H	139124251	139130725	1	AT-AC	6475	8
	chr1H	139128370	139129081	1	GT-AG	712	10
	chr1H	139128469	139129180	1	GT-AG	712	10
	chr1H	139129596	139139402	2	CT-AC	9807	10
	chr1H	139129752	139139558	2	CT-AC	9807	10
	chr1H	139130340	139139902	2	CT-AC	9563	10
	chr1H	139130439	139140002	1	GT-AG	9564	10
	chr1H	139131005	139140567	1	GT-AG	9563	10
	chr1H	139131202	139131556	2	CT-AC	355	10
	chr1H	139131394	139131748	1	GT-AG	355	10
	chr1H	139131415	139131769	2	CT-AC	355	10
	chr1H	139131855	139133985	1	GT-AG	2131	10
	chr1H	139132229	139134331	2	CT-GC	2103	10
	chr1H	139133158	139136875	1	GT-AG	3718	10
	chr1H	139134482	139136072	1	GC-AG	1591	10
	chr1H	139134619	139136211	1	GT-AG	1593	7
	chr1H	139134675	139148641	2	CT-AC	13967	7
	chr1H	139135000	139136575	1	GT-AG	1576	10
	chr1H	139135483	139144273	1	GT-AG	8791	6
	chr1H	139135659	139137198	2	CT-AC	1540	10
	chr1H	139135659	139144448	2	CT-AC	8790	10
	chr1H	139135757	139137296	1	GT-AG	1540	10
	chr1H	139135871	139137464	2	CT-GC	1594	3
	chr1H	139135877	139144666	2	CT-AC	8790	10
	chr1H	139136267	139148641	2	CT-AC	12375	7
	chr1H	139136771	139143689	1	GT-AG	6919	10
	chr1H	139136993	139144073	2	CT-AC	7081	4
	chr1H	139136993	139144207	2	CT-AC	7215	8
	chr1H	139137153	139144366	1	GC-AG	7214	10
	chr1H	139137219	139151458	2	CT-AC	14240	6
	chr1H	139137386	139151399	2	CT-AC	14014	10
	chr1H	139137401	139144601	2	CT-GC	7201	9
	chr1H	139137409	139140887	1	GT-AG	3479	3
	chr1H	139137409	139144505	1	GT-AG	7097	7
	chr1H	139137409	139144546	1	GT-AG	7138	7
	chr1H	139137411	139151422	2	CT-GC	14012	9
	chr1H	139137417	139144448	2	CT-AC	7032	10
	chr1H	139137417	139144587	2	CT-AC	7171	4
	chr1H	139137417	139144666	2	CT-AC	7250	10
	chr1H	139137424	139151312	1	GT-AG	13889	4
	chr1H	139137552	139151107	1	GT-AG	13556	6
	chr1H	139137627	139151144	2	CT-AC	13518	7
	chr1H	139139181	139144105	2	CT-AC	4925	10
	chr1H	139140422	139150308	2	CT-GC	9887	5
	chr1H	139140479	139150376	1	GT-AG	9898	6
	chr1H	139140598	139150348	2	CT-AC	9751	5
	chr1H	139144301	139151694	2	CT-GC	7394	5
	chr1H	139144475	139151717	2	CT-GC	7243	6
	chr1H	139145099	139148750	1	GC-AG	3652	8
	chr1H	139145163	139148635	1	GC-AG	3473	6
	chr1H	139145223	139147452	2	CT-GC	2230	10
	chr1H	139145438	139148527	1	GT-AG	3090	7
	chr1H	139147508	139156146	2	CT-GC	8639	9
	chr1H	139147519	139156157	2	CT-AC	8639	8
	chr1H	139148696	139156090	2	CT-GC	7395	8
	chr1H	139192258	139193220	1	GT-AG	963	6
	chr1H	139242754	139249436	2	CT-AC	6683	10
	chr1H	139313932	139327417	2	CT-AC	13486	9
	chr1H	139689956	139691261	1	GT-AG	1306	11
	chr1H	139691396	139691588	1	GT-AG	193	11
	chr1H	139691396	139691610	1	GT-AG	215	10
	chr1H	139691722	139691785	1	GT-AG	64	11
	chr1H	139691722	139691796	1	GT-AG	75	11
	chr1H	139691904	139692214	1	GT-AG	311	11
	chr1H	139726167	139726246	2	CT-AC	80	11
	chr1H	139726378	139727723	2	CT-AC	1346	11
	chr1H	139726378	139728007	2	CT-AC	1630	11
	chr1H	139727820	139728007	2	CT-AC	188	11
	chr1H	139728158	139728247	2	CT-AC	90	11
	chr1H	139728395	139728467	2	CT-AC	73	11
	chr1H	139728540	139729349	2	CT-AC	810	8
	chr1H	139728645	139729349	2	CT-AC	705	10
	chr1H	139728663	139729349	2	CT-AC	687	11
	chr1H	139729391	139731442	2	CT-AC	2052	5
	chr1H	139729542	139729632	2	CT-AC	91	11
	chr1H	139729729	139729858	2	CT-AC	130	11
	chr1H	139729759	139729858	2	CT-AC	100	10
	chr1H	139730044	139731280	2	CT-AC	1237	11
	chr1H	139730069	139731280	2	CT-AC	1212	11
	chr1H	139732509	139732886	2	CT-AC	378	6
	chr1H	139732515	139732595	2	CT-AC	81	6
	chr1H	139732515	139732672	2	CT-AC	158	6
	chr1H	139732515	139732886	2	CT-AC	372	11
	chr1H	13977859	13978621	1	GT-AG	763	9
	chr1H	13977870	13978621	1	GT-AG	752	3
	chr1H	13978679	13978793	1	GT-AG	115	9
	chr1H	13978888	13978996	1	GT-AG	109	9
	chr1H	13979093	13979376	1	GT-AG	284	8
	chr1H	13979492	13979905	1	GT-AG	414	9
	chr1H	13980029	13980640	1	GT-AG	612	9
	chr1H	13981131	13981266	1	GT-AG	136	9
	chr1H	13981485	13981572	1	GT-AG	88	8
	chr1H	13981888	13982438	1	GT-AG	551	8
	chr1H	13989043	13989285	1	GT-AG	243	11
	chr1H	13989043	13989769	1	GT-AG	727	10
	chr1H	13989416	13989769	1	GT-AG	354	11
	chr1H	13989437	13989769	1	GT-AG	333	6
	chr1H	13989884	13989997	1	GT-AG	114	6
	chr1H	13990437	13990918	1	GT-AG	482	11
	chr1H	13991087	13991192	1	GT-AG	106	11
	chr1H	13991428	13991502	1	GT-AG	75	11
	chr1H	13991428	13991514	1	GT-AG	87	11
	chr1H	13991565	13991684	1	GT-AG	120	9
	chr1H	13991599	13991684	1	GT-AG	86	11
	chr1H	13991599	13991687	1	GT-AG	89	9
	chr1H	13991894	13992010	1	GT-AG	117	11
	chr1H	13991894	14003860	1	GT-AG	11967	11
	chr1H	140145596	140146748	2	CT-AC	1153	10
	chr1H	140146640	140146748	2	CT-AC	109	11
	chr1H	140216906	140216993	2	CT-AC	88	4
	chr1H	140561630	140561866	2	CT-AC	237	11
	chr1H	140577265	140577372	1	GT-AG	108	11
	chr1H	140577484	140577573	1	GT-AG	90	11
	chr1H	1405969	1407982	1	GT-AG	2014	1
	chr1H	1407846	1407982	1	GT-AG	137	1
	chr1H	1407876	1407982	1	GT-AG	107	1
	chr1H	1407876	1410606	1	GT-AG	2731	1
	chr1H	1407881	1407982	1	GT-AG	102	1
	chr1H	1407887	1407982	1	GT-AG	96	1
	chr1H	1408417	1408513	1	GT-AG	97	2
	chr1H	1408575	1408670	1	GT-AG	96	1
	chr1H	1410711	1418758	1	GT-AG	8048	1
	chr1H	141090445	141090528	2	CT-AC	84	11
	chr1H	141090610	141090689	2	CT-AC	80	11
	chr1H	141090837	141091686	2	CT-AC	850	11
	chr1H	141090837	141091690	2	CT-AC	854	11
	chr1H	141096690	141096892	2	CT-AC	203	11
	chr1H	141097058	141098667	2	CT-AC	1610	10
	chr1H	14146718	14147633	1	GT-AG	916	4
	chr1H	141561467	141565399	2	CT-AC	3933	11
	chr1H	141561467	141566149	2	CT-AC	4683	10
	chr1H	141565489	141566149	2	CT-AC	661	11
	chr1H	141565492	141566149	2	CT-AC	658	10
	chr1H	141566240	141567086	2	CT-AC	847	11
	chr1H	141566267	141567086	2	CT-AC	820	6
	chr1H	141567113	141567212	2	CT-AC	100	11
	chr1H	141567284	141570543	2	CT-AC	3260	9
	chr1H	141567344	141570543	2	CT-AC	3200	10
	chr1H	141567347	141570543	2	CT-AC	3197	10
	chr1H	1416386	1418758	1	GT-AG	2373	11
	chr1H	1416570	1418758	1	GT-AG	2189	5
	chr1H	1419292	1419402	1	GT-AG	111	11
	chr1H	14193251	14193538	1	GT-AG	288	11
	chr1H	1419529	1419733	1	GT-AG	205	11
	chr1H	1419834	1419930	1	GT-AG	97	11
	chr1H	1419996	1420092	1	GT-AG	97	11
	chr1H	14200355	14200973	2	CT-AC	619	5
	chr1H	14200355	14206127	2	CT-AC	5773	4
	chr1H	1420196	1420284	1	GT-AG	89	11
	chr1H	1420204	1420284	1	GT-AG	81	7
	chr1H	1420424	1420537	1	GT-AG	114	11
	chr1H	14205948	14206127	2	CT-AC	180	4
	chr1H	14206714	14206812	2	CT-AC	99	6
	chr1H	14206886	14206966	2	CT-AC	81	5
	chr1H	14207272	14207369	2	CT-AC	98	6
	chr1H	14207493	14207571	2	CT-AC	79	4
	chr1H	14207493	14207614	2	CT-AC	122	5
	chr1H	14207493	14209554	2	CT-AC	2062	4
	chr1H	1420753	1420843	1	GT-AG	91	11
	chr1H	14208260	14208353	2	CT-AC	94	6
	chr1H	14208493	14209554	2	CT-AC	1062	2
	chr1H	14208518	14209554	2	CT-AC	1037	4
	chr1H	14208871	14209554	2	CT-AC	684	4
	chr1H	1421336	1421631	1	GC-AG	296	10
	chr1H	1421845	1421916	1	GT-AG	72	8
	chr1H	142427154	142427991	1	GT-AG	838	10
	chr1H	142427154	142428110	1	GT-AG	957	7
	chr1H	142427154	142428548	1	GT-AG	1395	6
	chr1H	142427158	142427991	1	GT-AG	834	7
	chr1H	142427999	142428110	1	GT-AG	112	9
	chr1H	142428150	142428352	1	GT-AG	203	9
	chr1H	142428178	142428352	1	GT-AG	175	11
	chr1H	142428178	142428548	1	GT-AG	371	9
	chr1H	142428459	142428548	1	GT-AG	90	11
	chr1H	142428686	142429262	1	GT-AG	577	11
	chr1H	142429347	142429424	1	GT-AG	78	11
	chr1H	142429517	142429622	1	GT-AG	106	11
	chr1H	142429732	142429841	1	GT-AG	110	11
	chr1H	142429732	142430641	1	GT-AG	910	10
	chr1H	142429929	142430008	1	GT-AG	80	11
	chr1H	142429929	142430641	1	GT-AG	713	11
	chr1H	142430102	142430641	1	GT-AG	540	11
	chr1H	142430102	142430648	1	GT-AG	547	10
	chr1H	142430840	142430914	1	GT-AG	75	11
	chr1H	142431067	142431148	1	GT-AG	82	11
	chr1H	142431067	142431155	1	GT-AG	89	11
	chr1H	142431067	142431183	1	GT-AG	117	10
	chr1H	142431303	142431407	1	GT-AG	105	11
	chr1H	142431504	142431596	1	GT-AG	93	11
	chr1H	142431771	142432123	1	GT-AG	353	11
	chr1H	142432203	142432309	1	GT-AG	107	11
	chr1H	142432488	142432585	1	GT-AG	98	9
	chr1H	14277547	14277668	1	GT-AG	122	10
	chr1H	14278015	14278133	1	GT-AG	119	3
	chr1H	14278015	14278273	1	GT-AG	259	10
	chr1H	14278178	14278273	1	GT-AG	96	4
	chr1H	14278421	14278888	1	GT-AG	468	9
	chr1H	14278421	14278965	1	GT-AG	545	5
	chr1H	14279025	14279463	1	GT-AG	439	10
	chr1H	14279293	14279777	1	GT-AG	485	8
	chr1H	14279566	14279743	1	GT-AG	178	5
	chr1H	14279566	14279777	1	GT-AG	212	10
	chr1H	14279895	14280029	1	GT-AG	135	10
	chr1H	14280111	14280289	1	GT-AG	179	10
	chr1H	14280111	14280293	1	GT-AG	183	6
	chr1H	14280631	14280769	1	GT-AG	139	8
	chr1H	14280631	14280780	1	GT-AG	150	10
	chr1H	14280631	14280877	1	GT-AG	247	6
	chr1H	14281027	14281752	1	GT-AG	726	8
	chr1H	14282078	14282228	1	GT-AG	151	8
	chr1H	14282463	14282563	1	GT-AG	101	8
	chr1H	142831687	142831805	2	CT-AC	119	10
	chr1H	142831855	142832112	2	CT-AC	258	9
	chr1H	142833947	142834078	2	CT-AC	132	8
	chr1H	1431419	1431665	2	CT-AC	247	11
	chr1H	1431834	1432068	2	CT-AC	235	11
	chr1H	1432138	1432219	2	CT-AC	82	11
	chr1H	1432305	1432390	2	CT-AC	86	11
	chr1H	1432992	1433381	2	CT-AC	390	11
	chr1H	143351600	143351677	2	CT-AC	78	11
	chr1H	143351600	143351690	2	CT-AC	91	11
	chr1H	143351600	143351711	2	CT-AC	112	11
	chr1H	143351786	143352047	2	CT-AC	262	11
	chr1H	143351924	143352047	2	CT-AC	124	7
	chr1H	143352096	143352433	2	CT-AC	338	11
	chr1H	143352226	143352433	2	CT-AC	208	6
	chr1H	143352509	143354049	2	CT-AC	1541	11
	chr1H	143352509	143354160	2	CT-AC	1652	8
	chr1H	143354083	143354160	2	CT-AC	78	11
	chr1H	143354236	143354568	2	CT-AC	333	11
	chr1H	143354659	143355198	2	CT-AC	540	11
	chr1H	143355301	143355413	2	CT-AC	113	8
	chr1H	143355301	143355478	2	CT-AC	178	11
	chr1H	143355538	143356531	2	CT-AC	994	11
	chr1H	143355547	143356531	2	CT-AC	985	11
	chr1H	143356593	143357938	2	CT-AC	1346	9
	chr1H	143356614	143357938	2	CT-AC	1325	11
	chr1H	143358017	143358148	2	CT-AC	132	11
	chr1H	1433772	1433859	2	CT-AC	88	11
	chr1H	1433940	1434020	2	CT-AC	81	11
	chr1H	1434173	1434248	2	CT-AC	76	11
	chr1H	1434366	1434434	2	CT-AC	69	2
	chr1H	143463265	143471022	1	GT-AG	7758	8
	chr1H	143463265	143471146	1	GT-AG	7882	11
	chr1H	143471059	143471146	1	GT-AG	88	11
	chr1H	143471221	143471361	1	GT-AG	141	9
	chr1H	143471494	143471571	1	GT-AG	78	11
	chr1H	143471494	143471575	1	GT-AG	82	11
	chr1H	143471494	143471578	1	GT-AG	85	9
	chr1H	14371449	14371671	1	GT-AG	223	11
	chr1H	14371459	14371671	1	GT-AG	213	7
	chr1H	14371739	14371865	1	GT-AG	127	11
	chr1H	14371988	14372117	1	GT-AG	130	11
	chr1H	14372397	14372565	1	GT-AG	169	11
	chr1H	14372944	14373543	1	GT-AG	600	11
	chr1H	14373654	14373857	1	GT-AG	204	11
	chr1H	14374087	14374181	1	GT-AG	95	11
	chr1H	143842868	143842964	2	CT-AC	97	11
	chr1H	143843016	143844877	2	CT-AC	1862	11
	chr1H	143843016	143844895	2	CT-AC	1880	10
	chr1H	143844963	143845341	2	CT-AC	379	11
	chr1H	143845383	143845720	2	CT-AC	338	10
[truncated: 222,889+ more rows]

[truncated: 2 more sheets: Supplementary Table S6, Supplementary Table S7]
